# Supplementary material for: 3-(Piperidin-1-ium-1-yl)-6-azoniaspiro­[5.5]undecane dibromide monohydrate
Source: Acta Crystallogr Sect E Struct Rep Online. 2011 May 7;67(Pt 6):o1308–9. doi: 10.1107/S1600536811008713 (PMC3120340; doi:10.1107/S1600536811008713)
Supplement: Supplementary file 1 [file e-67-o1308-sup1.cif]

##############################################################################
###                                                                        ###
###           Electronic papers (Acta Crystallographica Section C)         ###
###                                                                        ###
##############################################################################
#                                                                            #
# This paper is published electronically. It meets the data-validation       #
# criteria for publication in Acta Crystallographica Section C.              #
# The submission has been checked by a Section C Co-editor though the text   #
# in _publ_section_comments is the responsibility of the authors.            #
#                                                                            #
# Electronic papers are listed in the printed contents pages of an issue of  #
# Acta Crystallographica Section C within two months of acceptance and are   #
# available by email and via the online contents pages for that issue.       #
#                                                                            #
# Software is freely available for graphical display of the structure(s) in  #
# this CIF.  For information consult the CIF home page http://www.iucr.org/  #
# cif/home.html                                                              #
#                                                                            #
#            Copyright International Union of Crystallography                #
#                                                                            #
##############################################################################
data_I
_audit_creation_method     SHELXL-97
_chemical_name_systematic
;
3-(Piperidin-1-ium-1-yl)-6-azoniaspiro[5.5]undecane dibromide monohydrate
;
_chemical_name_common     ?
_chemical_formula_moiety     'C15 H30 N2 2+, 2(Br -), H2 O'
_chemical_formula_sum     'C15 H32 Br2 N2 O'
_chemical_formula_iupac     'C15 H30 N2 2+, 2Br -, H2 O'
_chemical_formula_weight     416.25
_chemical_melting_point     ?
_symmetry_cell_setting     monoclinic
_symmetry_space_group_name_H-M     'P 21/c'
_symmetry_space_group_name_Hall     '-P 2ybc'
loop_
    _symmetry_equiv_pos_as_xyz
    'x, y, z'
    '-x, y+1/2, -z+1/2'
    '-x, -y, -z'
    'x, -y-1/2, z-1/2'
_cell_length_a     6.5491(2)
_cell_length_b     23.3325(9)
_cell_length_c     12.2715(5)
_cell_angle_alpha     90.00
_cell_angle_beta     102.1410(10)
_cell_angle_gamma     90.00
_cell_volume     1833.23(12)
_cell_formula_units_Z     4
_cell_measurement_reflns_used     9946
_cell_measurement_theta_min     2.44
_cell_measurement_theta_max     30.53
_cell_measurement_temperature     173(2)
_exptl_crystal_description     block
_exptl_crystal_colour     colourless
_exptl_crystal_size_max     0.34
_exptl_crystal_size_mid     0.32
_exptl_crystal_size_min     0.30
_exptl_crystal_density_diffrn     1.508
_exptl_crystal_density_meas     ?
_exptl_crystal_density_method     'not measured'
_exptl_crystal_F_000     856
_exptl_absorpt_coefficient_mu     4.422
_exptl_absorpt_correction_type     multi-scan
_exptl_absorpt_process_details
;
(SADABS; Bruker, 2001)
;
_exptl_absorpt_correction_T_min     0.2448
_exptl_absorpt_correction_T_max     0.2705
_diffrn_ambient_temperature     173(2)
_diffrn_radiation_type     MoK\a
_diffrn_radiation_wavelength     0.71073
_diffrn_radiation_source     'fine-focus sealed tube'
_diffrn_radiation_monochromator     graphite
_diffrn_measurement_device_type
;
Bruker--Nonius X8 Kappa APEXII CCD area-detector
;
_diffrn_measurement_method     '\f and \w scans with narrow frames'
_diffrn_detector_area_resol_mean     8.26
_diffrn_reflns_number     28905
_diffrn_reflns_av_R_equivalents     0.0257
_diffrn_reflns_av_sigmaI/netI     0.0196
_diffrn_reflns_theta_min     2.44
_diffrn_reflns_theta_max     30.53
_diffrn_reflns_theta_full     30.53
_diffrn_measured_fraction_theta_max     0.912
_diffrn_measured_fraction_theta_full     0.912
_diffrn_reflns_limit_h_min     -5
_diffrn_reflns_limit_h_max     9
_diffrn_reflns_limit_k_min     -33
_diffrn_reflns_limit_k_max     33
_diffrn_reflns_limit_l_min     -17
_diffrn_reflns_limit_l_max     17
_diffrn_standards_decay_%     0
_refine_special_details
;
Refinement of <i>F</i>^2^ against ALL reflections. The weighted <i>R</i>-factor
<i>wR</i> and goodness of fit <i>S</i> are based on <i>F</i>^2^, conventional
<i>R</i>-factors <i>R</i> are based on <i>F</i>, with <i>F</i> set to zero for
negative <i>F</i>^2^. The threshold expression of <i>F</i>^2^ >
\s(<i>F</i>^2^) is used only for calculating <i>R</i>-factors(gt) <i>etc</i>.
and is not relevant to the choice of reflections for refinement.
<i>R</i>-factors based on <i>F</i>^2^ are statistically about twice as large
as those based on <i>F</i>, and <i>R</i>- factors based on ALL data will be
even larger.
;
_reflns_number_total     5130
_reflns_number_gt     4273
_reflns_threshold_expression     I>2\s(I)
_refine_ls_structure_factor_coef     Fsqd
_refine_ls_matrix_type     full
_refine_ls_R_factor_all     0.0386
_refine_ls_R_factor_gt     0.0273
_refine_ls_wR_factor_gt     0.0637
_refine_ls_wR_factor_ref     0.0678
_refine_ls_goodness_of_fit_ref     1.026
_refine_ls_restrained_S_all     1.025
_refine_ls_number_reflns     5130
_refine_ls_number_parameters     190
_refine_ls_number_restraints     4
_refine_ls_hydrogen_treatment     mixed
_refine_ls_weighting_scheme     calc
_refine_ls_weighting_details
         'calc w=1/[\s^2^(Fo^2^)+(0.0323P)^2^+1.2017P] where P=(Fo^2^+2Fc^2^)/3'
_atom_sites_solution_hydrogens     geom
_atom_sites_solution_primary     direct
_atom_sites_solution_secondary     difmap
_refine_ls_shift/su_max     0.007
_refine_ls_shift/su_mean     0.000
_refine_diff_density_max     0.810
_refine_diff_density_min     -0.478
_refine_ls_extinction_method     none
_refine_ls_extinction_coef     ?
loop_
    _atom_type_symbol
    _atom_type_description
    _atom_type_scat_dispersion_real
    _atom_type_scat_dispersion_imag
    _atom_type_scat_source
    'C' 'C' 0.0033 0.0016
                         'International Tables Vol C Tables 4.2.6.8 and 6.1.1.4'
    'H' 'H' 0.0000 0.0000
                         'International Tables Vol C Tables 4.2.6.8 and 6.1.1.4'
    'Br' 'Br' -0.2901 2.4595
                         'International Tables Vol C Tables 4.2.6.8 and 6.1.1.4'
    'N' 'N' 0.0061 0.0033
                         'International Tables Vol C Tables 4.2.6.8 and 6.1.1.4'
    'O' 'O' 0.0106 0.0060
                         'International Tables Vol C Tables 4.2.6.8 and 6.1.1.4'
_computing_data_collection     'APEX2 (Bruker, 2007)'
_computing_cell_refinement     'SAINT (Bruker, 2007)'
_computing_data_reduction     'SAINT (Bruker, 2007)'
_computing_structure_solution     'SIR2002 (Burla <i>et al.</i>, 2003)'
_computing_structure_refinement     'SHELXL97 (Sheldrick, 2008)'
_computing_molecular_graphics     'SHELXTL (Sheldrick, 2008)'
_computing_publication_material
                         'SHELXTL (Sheldrick, 2008) and publCIF (Westrip, 2010)'
loop_
    _atom_site_type_symbol
    _atom_site_label
    _atom_site_fract_x
    _atom_site_fract_y
    _atom_site_fract_z
    _atom_site_U_iso_or_equiv
    _atom_site_adp_type
    _atom_site_calc_flag
    _atom_site_refinement_flags
    _atom_site_occupancy
    _atom_site_symmetry_multiplicity
    _atom_site_disorder_assembly
    _atom_site_disorder_group
    Br Br1 -0.24994(3) 0.514171(7) 0.206959(17) 0.02573(6) Uani d . 1 1 . .
    N N1 0.0568(2) 0.62958(6) -0.05069(13) 0.0193(3) Uani d . 1 1 . .
    N N2 0.11027(8) 0.60709(6) 0.30473(13) 0.0200(3) Uani d D 1 1 . .
    H H1N2 0.015(3) 0.5790(7) 0.2883(19) 0.030 Uiso d D 1 1 . .
    C C1 -0.0033(3) 0.67931(7) 0.01514(16) 0.0215(3) Uani d . 1 1 . .
    H H1A -0.1333 0.6969 -0.0276 0.026 Uiso calc R 1 1 . .
    H H1B 0.1081 0.7087 0.0246 0.026 Uiso calc R 1 1 . .
    C C2 -0.0370(3) 0.66163(7) 0.12916(16) 0.0218(3) Uani d . 1 1 . .
    H H2A -0.1569 0.6349 0.1199 0.026 Uiso calc R 1 1 . .
    H H2B -0.0714 0.6959 0.1692 0.026 Uiso calc R 1 1 . .
    C C3 0.1568(3) 0.63259(7) 0.19865(16) 0.0204(3) Uani d . 1 1 . .
    H H3 0.2700 0.6618 0.2192 0.024 Uiso calc R 1 1 . .
    C C4 0.2337(3) 0.58485(8) 0.13157(17) 0.0252(4) Uani d . 1 1 . .
    H H4A 0.3706 0.5708 0.1733 0.030 Uiso calc R 1 1 . .
    H H4B 0.1340 0.5524 0.1231 0.030 Uiso calc R 1 1 . .
    C C5 0.2562(3) 0.60481(8) 0.01682(17) 0.0244(4) Uani d . 1 1 . .
    H H5A 0.3675 0.6342 0.0254 0.029 Uiso calc R 1 1 . .
    H H5B 0.2996 0.5720 -0.0241 0.029 Uiso calc R 1 1 . .
    C C6 0.1035(3) 0.65089(8) -0.16009(16) 0.0240(4) Uani d . 1 1 . .
    H H6A 0.2073 0.6823 -0.1443 0.029 Uiso calc R 1 1 . .
    H H6B 0.1663 0.6193 -0.1957 0.029 Uiso calc R 1 1 . .
    C C7 -0.0892(3) 0.67244(8) -0.24058(17) 0.0283(4) Uani d . 1 1 . .
    H H7A -0.0508 0.6843 -0.3111 0.034 Uiso calc R 1 1 . .
    H H7B -0.1453 0.7064 -0.2083 0.034 Uiso calc R 1 1 . .
    C C8 -0.2572(3) 0.62608(9) -0.26500(19) 0.0318(4) Uani d . 1 1 . .
    H H8A -0.3850 0.6418 -0.3134 0.038 Uiso calc R 1 1 . .
    H H8B -0.2073 0.5937 -0.3047 0.038 Uiso calc R 1 1 . .
    C C9 -0.3071(3) 0.60483(9) -0.15585(19) 0.0297(4) Uani d . 1 1 . .
    H H9A -0.3705 0.6364 -0.1203 0.036 Uiso calc R 1 1 . .
    H H9B -0.4098 0.5732 -0.1717 0.036 Uiso calc R 1 1 . .
    C C10 -0.1114(3) 0.58381(7) -0.07634(17) 0.0228(4) Uani d . 1 1 . .
    H H10A -0.1485 0.5713 -0.0059 0.027 Uiso calc R 1 1 . .
    H H10B -0.0553 0.5502 -0.1096 0.027 Uiso calc R 1 1 . .
    C C11 0.0009(3) 0.64804(8) 0.36873(17) 0.0251(4) Uani d . 1 1 . .
    H H11A -0.1286 0.6623 0.3195 0.030 Uiso calc R 1 1 . .
    H H11B 0.0925 0.6813 0.3938 0.030 Uiso calc R 1 1 . .
    C C12 -0.0526(3) 0.61806(9) 0.46940(17) 0.0305(4) Uani d . 1 1 . .
    H H12A -0.1230 0.6455 0.5109 0.037 Uiso calc R 1 1 . .
    H H12B -0.1508 0.5862 0.4437 0.037 Uiso calc R 1 1 . .
    C C13 0.1417(4) 0.59460(10) 0.54675(18) 0.0339(5) Uani d . 1 1 . .
    H H13A 0.2347 0.6266 0.5785 0.041 Uiso calc R 1 1 . .
    H H13B 0.1018 0.5734 0.6090 0.041 Uiso calc R 1 1 . .
    C C14 0.2555(4) 0.55475(9) 0.48168(18) 0.0327(4) Uani d . 1 1 . .
    H H14A 0.1677 0.5206 0.4579 0.039 Uiso calc R 1 1 . .
    H H14B 0.3869 0.5416 0.5308 0.039 Uiso calc R 1 1 . .
    C C15 0.3059(3) 0.58378(8) 0.37943(17) 0.0262(4) Uani d . 1 1 . .
    H H15A 0.4057 0.6155 0.4033 0.031 Uiso calc R 1 1 . .
    H H15B 0.3728 0.5558 0.3374 0.031 Uiso calc R 1 1 . .
    Br Br2 0.52616(3) 0.736064(9) 0.44763(2) 0.03739(7) Uani d . 1 1 . .
    O O1 0.32909(7) 0.76797(9) 0.17852(6) 0.0581(5) Uani d D 1 1 . .
    H H1O1 0.3996(2) 0.7627(12) 0.2491(4) 0.087 Uiso d D 1 1 . .
    H H2O1 0.412(3) 0.7572(16) 0.1321(8) 0.087 Uiso d D 1 1 . .
loop_
    _atom_site_aniso_label
    _atom_site_aniso_U_11
    _atom_site_aniso_U_22
    _atom_site_aniso_U_33
    _atom_site_aniso_U_12
    _atom_site_aniso_U_13
    _atom_site_aniso_U_23
    Br1 0.01828(9) 0.02090(8) 0.03781(11) -0.00131(6) 0.00543(8) -0.00437(7)
    N1 0.0162(7) 0.0175(6) 0.0255(8) -0.0007(5) 0.0070(6) -0.0009(5)
    N2 0.0181(7) 0.0169(6) 0.0245(8) 0.0012(5) 0.0035(6) -0.0005(5)
    C1 0.0231(8) 0.0161(7) 0.0254(9) 0.0024(6) 0.0052(7) -0.0009(6)
    C2 0.0217(8) 0.0179(7) 0.0259(9) 0.0053(6) 0.0049(8) -0.0005(6)
    C3 0.0168(8) 0.0196(7) 0.0250(9) 0.0005(6) 0.0049(7) 0.0011(6)
    C4 0.0209(9) 0.0258(8) 0.0303(10) 0.0086(7) 0.0084(8) 0.0028(7)
    C5 0.0163(8) 0.0291(9) 0.0288(10) 0.0051(7) 0.0072(8) 0.0018(7)
    C6 0.0215(9) 0.0269(8) 0.0255(10) -0.0042(7) 0.0097(8) 0.0004(7)
    C7 0.0301(10) 0.0292(9) 0.0259(10) -0.0001(7) 0.0063(9) 0.0008(7)
    C8 0.0243(10) 0.0367(10) 0.0322(11) 0.0000(8) 0.0008(9) -0.0064(8)
    C9 0.0184(8) 0.0306(9) 0.0410(12) -0.0058(7) 0.0082(9) -0.0079(8)
    C10 0.0204(8) 0.0174(7) 0.0327(10) -0.0047(6) 0.0101(8) -0.0042(7)
    C11 0.0254(9) 0.0226(8) 0.0272(10) 0.0069(7) 0.0054(8) -0.0019(7)
    C12 0.0320(11) 0.0352(10) 0.0262(10) 0.0078(8) 0.0102(9) -0.0002(8)
    C13 0.0384(12) 0.0371(11) 0.0250(10) 0.0088(9) 0.0038(9) -0.0001(8)
    C14 0.0378(11) 0.0297(9) 0.0296(11) 0.0102(8) 0.0045(10) 0.0046(8)
    C15 0.0220(9) 0.0257(9) 0.0290(10) 0.0068(7) 0.0013(8) 0.0026(7)
    Br2 0.02488(10) 0.02888(10) 0.05666(16) -0.00384(7) 0.00461(10) 0.00798(9)
    O1 0.0556(12) 0.0605(12) 0.0594(13) -0.0124(10) 0.0147(11) -0.0090(10)
_geom_special_details
;
All e.s.d.'s (except the e.s.d. in the dihedral angle between two l.s. planes)
are estimated using the full covariance matrix. The cell e.s.d.'s are taken
into account individually in the estimation of e.s.d.'s in distances, angles
and torsion angles; correlations between e.s.d.'s in cell parameters are only
used when they are defined by crystal symmetry. An approximate (isotropic)
treatment of cell e.s.d.'s is used for estimating e.s.d.'s involving l.s.
planes.
;
loop_
    _geom_bond_atom_site_label_1
    _geom_bond_atom_site_label_2
    _geom_bond_site_symmetry_2
    _geom_bond_distance
    _geom_bond_publ_flag
    N1 C5 . 1.507(2) ?
    N1 C1 . 1.513(2) ?
    N1 C10 . 1.519(2) ?
    N1 C6 . 1.522(2) ?
    N2 C11 . 1.510(2) ?
    N2 C15 . 1.511(2) ?
    N2 C3 . 1.519(2) ?
    N2 H1N2 . 0.90000(14) ?
    C1 C2 . 1.519(3) ?
    C1 H1A . 0.9900 ?
    C1 H1B . 0.9900 ?
    C2 C3 . 1.530(2) ?
    C2 H2A . 0.9900 ?
    C2 H2B . 0.9900 ?
    C3 C4 . 1.532(2) ?
    C3 H3 . 1.0000 ?
    C4 C5 . 1.519(3) ?
    C4 H4A . 0.9900 ?
    C4 H4B . 0.9900 ?
    C5 H5A . 0.9900 ?
    C5 H5B . 0.9900 ?
    C6 C7 . 1.515(3) ?
    C6 H6A . 0.9900 ?
    C6 H6B . 0.9900 ?
    C7 C8 . 1.527(3) ?
    C7 H7A . 0.9900 ?
    C7 H7B . 0.9900 ?
    C8 C9 . 1.527(3) ?
    C8 H8A . 0.9900 ?
    C8 H8B . 0.9900 ?
    C9 C10 . 1.520(3) ?
    C9 H9A . 0.9900 ?
    C9 H9B . 0.9900 ?
    C10 H10A . 0.9900 ?
    C10 H10B . 0.9900 ?
    C11 C12 . 1.523(3) ?
    C11 H11A . 0.9900 ?
    C11 H11B . 0.9900 ?
    C12 C13 . 1.521(3) ?
    C12 H12A . 0.9900 ?
    C12 H12B . 0.9900 ?
    C13 C14 . 1.519(3) ?
    C13 H13A . 0.9900 ?
    C13 H13B . 0.9900 ?
    C14 C15 . 1.522(3) ?
    C14 H14A . 0.9900 ?
    C14 H14B . 0.9900 ?
    C15 H15A . 0.9900 ?
    C15 H15B . 0.9900 ?
    O1 H1O1 . 0.90000(11) ?
    O1 H2O1 . 0.9000 ?
loop_
    _geom_angle_atom_site_label_1
    _geom_angle_atom_site_label_2
    _geom_angle_atom_site_label_3
    _geom_angle_site_symmetry_1
    _geom_angle_site_symmetry_3
    _geom_angle
    _geom_angle_publ_flag
    C5 N1 C1 . . 107.06(14) ?
    C5 N1 C10 . . 110.54(13) ?
    C1 N1 C10 . . 113.04(13) ?
    C5 N1 C6 . . 107.37(13) ?
    C1 N1 C6 . . 110.11(13) ?
    C10 N1 C6 . . 108.57(14) ?
    C11 N2 C15 . . 110.28(15) ?
    C11 N2 C3 . . 113.61(13) ?
    C15 N2 C3 . . 111.31(11) ?
    C11 N2 H1N2 . . 101.2(16) ?
    C15 N2 H1N2 . . 109.5(15) ?
    C3 N2 H1N2 . . 110.4(15) ?
    N1 C1 C2 . . 112.84(13) ?
    N1 C1 H1A . . 109.0 ?
    C2 C1 H1A . . 109.0 ?
    N1 C1 H1B . . 109.0 ?
    C2 C1 H1B . . 109.0 ?
    H1A C1 H1B . . 107.8 ?
    C1 C2 C3 . . 111.69(15) ?
    C1 C2 H2A . . 109.3 ?
    C3 C2 H2A . . 109.3 ?
    C1 C2 H2B . . 109.3 ?
    C3 C2 H2B . . 109.3 ?
    H2A C2 H2B . . 107.9 ?
    N2 C3 C2 . . 111.00(13) ?
    N2 C3 C4 . . 108.88(13) ?
    C2 C3 C4 . . 110.52(15) ?
    N2 C3 H3 . . 108.8 ?
    C2 C3 H3 . . 108.8 ?
    C4 C3 H3 . . 108.8 ?
    C5 C4 C3 . . 112.45(15) ?
    C5 C4 H4A . . 109.1 ?
    C3 C4 H4A . . 109.1 ?
    C5 C4 H4B . . 109.1 ?
    C3 C4 H4B . . 109.1 ?
    H4A C4 H4B . . 107.8 ?
    N1 C5 C4 . . 112.68(14) ?
    N1 C5 H5A . . 109.1 ?
    C4 C5 H5A . . 109.1 ?
    N1 C5 H5B . . 109.1 ?
    C4 C5 H5B . . 109.1 ?
    H5A C5 H5B . . 107.8 ?
    C7 C6 N1 . . 112.89(15) ?
    C7 C6 H6A . . 109.0 ?
    N1 C6 H6A . . 109.0 ?
    C7 C6 H6B . . 109.0 ?
    N1 C6 H6B . . 109.0 ?
    H6A C6 H6B . . 107.8 ?
    C6 C7 C8 . . 111.08(16) ?
    C6 C7 H7A . . 109.4 ?
    C8 C7 H7A . . 109.4 ?
    C6 C7 H7B . . 109.4 ?
    C8 C7 H7B . . 109.4 ?
    H7A C7 H7B . . 108.0 ?
    C9 C8 C7 . . 109.64(17) ?
    C9 C8 H8A . . 109.7 ?
    C7 C8 H8A . . 109.7 ?
    C9 C8 H8B . . 109.7 ?
    C7 C8 H8B . . 109.7 ?
    H8A C8 H8B . . 108.2 ?
    C10 C9 C8 . . 111.16(16) ?
    C10 C9 H9A . . 109.4 ?
    C8 C9 H9A . . 109.4 ?
    C10 C9 H9B . . 109.4 ?
    C8 C9 H9B . . 109.4 ?
    H9A C9 H9B . . 108.0 ?
    N1 C10 C9 . . 112.51(14) ?
    N1 C10 H10A . . 109.1 ?
    C9 C10 H10A . . 109.1 ?
    N1 C10 H10B . . 109.1 ?
    C9 C10 H10B . . 109.1 ?
    H10A C10 H10B . . 107.8 ?
    N2 C11 C12 . . 110.28(15) ?
    N2 C11 H11A . . 109.6 ?
    C12 C11 H11A . . 109.6 ?
    N2 C11 H11B . . 109.6 ?
    C12 C11 H11B . . 109.6 ?
    H11A C11 H11B . . 108.1 ?
    C13 C12 C11 . . 111.48(17) ?
    C13 C12 H12A . . 109.3 ?
    C11 C12 H12A . . 109.3 ?
    C13 C12 H12B . . 109.3 ?
    C11 C12 H12B . . 109.3 ?
    H12A C12 H12B . . 108.0 ?
    C14 C13 C12 . . 109.32(18) ?
    C14 C13 H13A . . 109.8 ?
    C12 C13 H13A . . 109.8 ?
    C14 C13 H13B . . 109.8 ?
    C12 C13 H13B . . 109.8 ?
    H13A C13 H13B . . 108.3 ?
    C13 C14 C15 . . 112.11(17) ?
    C13 C14 H14A . . 109.2 ?
    C15 C14 H14A . . 109.2 ?
    C13 C14 H14B . . 109.2 ?
    C15 C14 H14B . . 109.2 ?
    H14A C14 H14B . . 107.9 ?
    N2 C15 C14 . . 110.93(16) ?
    N2 C15 H15A . . 109.5 ?
    C14 C15 H15A . . 109.5 ?
    N2 C15 H15B . . 109.5 ?
    C14 C15 H15B . . 109.5 ?
    H15A C15 H15B . . 108.0 ?
    H1O1 O1 H2O1 . . 108.409(8) ?
loop_
    _geom_torsion_atom_site_label_1
    _geom_torsion_atom_site_label_2
    _geom_torsion_atom_site_label_3
    _geom_torsion_atom_site_label_4
    _geom_torsion_site_symmetry_1
    _geom_torsion_site_symmetry_2
    _geom_torsion_site_symmetry_3
    _geom_torsion_site_symmetry_4
    _geom_torsion
    _geom_torsion_publ_flag
    C5 N1 C1 C2 . . . . -59.45(18) ?
    C10 N1 C1 C2 . . . . 62.5(2) ?
    C6 N1 C1 C2 . . . . -175.88(15) ?
    N1 C1 C2 C3 . . . . 57.2(2) ?
    C11 N2 C3 C2 . . . . -48.88(17) ?
    C15 N2 C3 C2 . . . . -174.09(14) ?
    C11 N2 C3 C4 . . . . -170.75(14) ?
    C15 N2 C3 C4 . . . . 64.03(18) ?
    C1 C2 C3 N2 . . . . -171.29(13) ?
    C1 C2 C3 C4 . . . . -50.38(19) ?
    N2 C3 C4 C5 . . . . 172.25(14) ?
    C2 C3 C4 C5 . . . . 50.1(2) ?
    C1 N1 C5 C4 . . . . 58.59(19) ?
    C10 N1 C5 C4 . . . . -64.92(19) ?
    C6 N1 C5 C4 . . . . 176.81(15) ?
    C3 C4 C5 N1 . . . . -56.1(2) ?
    C5 N1 C6 C7 . . . . 175.11(15) ?
    C1 N1 C6 C7 . . . . -68.66(19) ?
    C10 N1 C6 C7 . . . . 55.57(19) ?
    N1 C6 C7 C8 . . . . -57.0(2) ?
    C6 C7 C8 C9 . . . . 55.5(2) ?
    C7 C8 C9 C10 . . . . -55.8(2) ?
    C5 N1 C10 C9 . . . . -173.12(15) ?
    C1 N1 C10 C9 . . . . 66.9(2) ?
    C6 N1 C10 C9 . . . . -55.58(19) ?
    C8 C9 C10 N1 . . . . 57.4(2) ?
    C15 N2 C11 C12 . . . . -57.94(19) ?
    C3 N2 C11 C12 . . . . 176.30(15) ?
    N2 C11 C12 C13 . . . . 58.5(2) ?
    C11 C12 C13 C14 . . . . -56.2(2) ?
    C12 C13 C14 C15 . . . . 55.0(3) ?
    C11 N2 C15 C14 . . . . 56.78(19) ?
    C3 N2 C15 C14 . . . . -176.17(15) ?
    C13 C14 C15 N2 . . . . -56.1(2) ?
loop_
    _geom_hbond_atom_site_label_D
    _geom_hbond_atom_site_label_H
    _geom_hbond_atom_site_label_A
    _geom_hbond_site_symmetry_A
    _geom_hbond_distance_DH
    _geom_hbond_distance_HA
    _geom_hbond_distance_DA
    _geom_hbond_angle_DHA
    N2 H1N2 Br1 . 0.90 2.357(5) 3.2425(11) 168(2)
    O1 H1O1 Br2 . 0.90 2.482(3) 3.3664(8) 167.6(12)
    O1 H2O1 Br2 4_575 0.90 2.535(11) 3.3528(7) 151.4(19)
_iucr_refine_instructions_details
;
TITL I in P2(1)/c
CELL 0.71073   6.5491  23.3325  12.2715  90.000 102.141  90.000
ZERR    4.00   0.0002   0.0009   0.0005   0.000   0.001   0.000
LATT 1
SYMM -X, 0.5+Y, 0.5-Z
SFAC C  H  Br N  O
UNIT 60 128 8 8 4
OMIT 0 2 0
OMIT 2 1 0
L.S. 4
ACTA
BOND $H
FMAP 2
PLAN 10
HTAB N2 Br1
HTAB O1 Br2
HTAB O1 Br2_$1
conf
wpdb -2
DFIX 1.46 0.00001 H1O1 H2O1
DFIX 0.90 0.00001 N2 H1N2 O1 H1O1 O1 H2O1
SIZE 0.30 0.32 0.34
EQIV $1 x, -y+3/2, z-1/2
TEMP -100
WGHT    0.032300    1.201700
FVAR       0.37611
MOLE 1
BR1   3   -0.249939    0.514171    0.206959    11.00000    0.01828    0.02090 =
         0.03781   -0.00437    0.00543   -0.00131
N1    4    0.056771    0.629583   -0.050694    11.00000    0.01618    0.01748 =
         0.02549   -0.00088    0.00696   -0.00066
N2    4    0.110267    0.607087    0.304730    11.00000    0.01812    0.01687 =
         0.02453   -0.00050    0.00353    0.00122
H1N2  2    0.014653    0.578971    0.288310    11.00000   -1.50000
C1    1   -0.003346    0.679314    0.015138    11.00000    0.02305    0.01612 =
         0.02543   -0.00089    0.00516    0.00243
AFIX  23
H1A   2   -0.133298    0.696890   -0.027637    11.00000   -1.20000
H1B   2    0.108058    0.708696    0.024629    11.00000   -1.20000
AFIX   0
C2    1   -0.037000    0.661633    0.129162    11.00000    0.02166    0.01790 =
         0.02589   -0.00047    0.00492    0.00531
AFIX  23
H2A   2   -0.156892    0.634929    0.119879    11.00000   -1.20000
H2B   2   -0.071432    0.695945    0.169225    11.00000   -1.20000
AFIX   0
C3    1    0.156820    0.632589    0.198650    11.00000    0.01680    0.01963 =
         0.02495    0.00108    0.00492    0.00053
AFIX  13
H3    2    0.269961    0.661842    0.219249    11.00000   -1.20000
AFIX   0
C4    1    0.233737    0.584846    0.131568    11.00000    0.02090    0.02579 =
         0.03028    0.00280    0.00842    0.00860
AFIX  23
H4A   2    0.370597    0.570784    0.173288    11.00000   -1.20000
H4B   2    0.134042    0.552445    0.123126    11.00000   -1.20000
AFIX   0
C5    1    0.256174    0.604812    0.016824    11.00000    0.01632    0.02910 =
         0.02883    0.00178    0.00719    0.00514
AFIX  23
H5A   2    0.367493    0.634188    0.025390    11.00000   -1.20000
H5B   2    0.299627    0.571967   -0.024063    11.00000   -1.20000
AFIX   0
C6    1    0.103477    0.650887   -0.160092    11.00000    0.02151    0.02694 =
         0.02554    0.00043    0.00970   -0.00424
AFIX  23
H6A   2    0.207259    0.682264   -0.144275    11.00000   -1.20000
H6B   2    0.166297    0.619279   -0.195729    11.00000   -1.20000
AFIX   0
C7    1   -0.089216    0.672436   -0.240584    11.00000    0.03006    0.02924 =
         0.02588    0.00085    0.00625   -0.00007
AFIX  23
H7A   2   -0.050762    0.684340   -0.311058    11.00000   -1.20000
H7B   2   -0.145292    0.706368   -0.208276    11.00000   -1.20000
AFIX   0
C8    1   -0.257175    0.626078   -0.264996    11.00000    0.02433    0.03667 =
         0.03221   -0.00636    0.00075    0.00003
AFIX  23
H8A   2   -0.384975    0.641846   -0.313450    11.00000   -1.20000
H8B   2   -0.207289    0.593742   -0.304682    11.00000   -1.20000
AFIX   0
C9    1   -0.307053    0.604831   -0.155848    11.00000    0.01835    0.03058 =
         0.04097   -0.00791    0.00819   -0.00582
AFIX  23
H9A   2   -0.370451    0.636363   -0.120304    11.00000   -1.20000
H9B   2   -0.409839    0.573212   -0.171659    11.00000   -1.20000
AFIX   0
C10   1   -0.111368    0.583809   -0.076336    11.00000    0.02041    0.01738 =
         0.03269   -0.00420    0.01008   -0.00471
AFIX  23
H10A  2   -0.148486    0.571286   -0.005894    11.00000   -1.20000
H10B  2   -0.055287    0.550178   -0.109579    11.00000   -1.20000
AFIX   0
C11   1    0.000895    0.648036    0.368730    11.00000    0.02539    0.02257 =
         0.02722   -0.00188    0.00544    0.00688
AFIX  23
H11A  2   -0.128643    0.662335    0.319528    11.00000   -1.20000
H11B  2    0.092523    0.681312    0.393849    11.00000   -1.20000
AFIX   0
C12   1   -0.052647    0.618056    0.469400    11.00000    0.03198    0.03518 =
         0.02621   -0.00023    0.01022    0.00777
AFIX  23
H12A  2   -0.122989    0.645513    0.510861    11.00000   -1.20000
H12B  2   -0.150811    0.586199    0.443676    11.00000   -1.20000
AFIX   0
C13   1    0.141724    0.594600    0.546751    11.00000    0.03837    0.03711 =
         0.02498   -0.00015    0.00379    0.00881
AFIX  23
H13A  2    0.234725    0.626599    0.578457    11.00000   -1.20000
H13B  2    0.101794    0.573442    0.609023    11.00000   -1.20000
AFIX   0
C14   1    0.255500    0.554751    0.481682    11.00000    0.03780    0.02972 =
         0.02955    0.00463    0.00447    0.01018
AFIX  23
H14A  2    0.167695    0.520599    0.457931    11.00000   -1.20000
H14B  2    0.386923    0.541630    0.530846    11.00000   -1.20000
AFIX   0
C15   1    0.305867    0.583777    0.379431    11.00000    0.02195    0.02573 =
         0.02901    0.00261    0.00131    0.00679
AFIX  23
H15A  2    0.405668    0.615495    0.403281    11.00000   -1.20000
H15B  2    0.372830    0.555799    0.337370    11.00000   -1.20000
AFIX   0
BR2   3    0.526156    0.736064    0.447629    11.00000    0.02488    0.02888 =
         0.05666    0.00798    0.00461   -0.00384
O1    5    0.329086    0.767972    0.178524    11.00000    0.05561    0.06055 =
         0.05936   -0.00902    0.01467   -0.01242
H1O1  2    0.399630    0.762666    0.249071    11.00000   -1.50000
H2O1  2    0.411621    0.757205    0.132061    11.00000   -1.50000
HKLF 4
REM  ea01910a in P2(1)/c
REM R1 =  0.0273 for   4273 Fo > 4sig(Fo)  and  0.0386 for all   5130 data
REM    190 parameters refined using      4 restraints
END
WGHT      0.0323      1.2018
REM Highest difference peak  0.810,  deepest hole -0.478,  1-sigma level  0.068
Q1    1   0.5343  0.7371  0.3805  11.00000  0.05    0.81
Q2    1   0.5337  0.7121  0.1835  11.00000  0.05    0.67
Q3    1   0.5814  0.7594  0.4813  11.00000  0.05    0.45
Q4    1  -0.2548  0.5142  0.1382  11.00000  0.05    0.43
Q5    1  -0.3394  0.4965  0.2295  11.00000  0.05    0.42
Q6    1  -0.1701  0.4917  0.2434  11.00000  0.05    0.40
Q7    1  -0.2916  0.5121  0.2641  11.00000  0.05    0.37
Q8    1   0.4383  0.7191  0.4483  11.00000  0.05    0.34
Q9    1  -0.3133  0.5387  0.1759  11.00000  0.05    0.34
Q10   1  -0.2003  0.5961 -0.1141  11.00000  0.05    0.34
;
data_global
_journal_date_recd_electronic     2011-02-04
_journal_date_accepted     2011-03-07
_journal_name_full     'Acta Crystallographica, Section E'
_journal_year     2011
_journal_volume     67
_journal_issue      6
_journal_page_first     eo1308
_journal_page_last     eo1309
_journal_paper_category     QO
_journal_coeditor_code     QK2002
_publ_contact_author_name     'Eleuterio \'Alvarez'
_publ_contact_author_address
;
Instituto de Investigaciones Qu\'imicas - CSIC - Universidad de Sevilla, Avda.
Am\'erico Vespucio, 49, 41092 Sevilla, Spain
;
_publ_contact_author_email     ealvarez@iiq.csic.es
_publ_contact_author_fax     '+34 954460565'
_publ_contact_author_phone     '+34 954489560'
_publ_section_title
;
3-(Piperidin-1-ium-1-yl)-6-azoniaspiro[5.5]undecane dibromide monohydrate
;
loop_
    _publ_author_name
    _publ_author_footnote
    _publ_author_address
    'Gonzalez, Jorge' .
;
Facultad de Ciencias Qu\'imicas
Campus Coquimatl\'an
Kilometro 9
Carretera Colima-Coquimatl\'an
Colima
CP 28400
Mexico
;
    'Atilano-Coral, Roberto' .
;
Facultad de Ciencias Qu\'imicas
Campus Coquimatl\'an
Kilometro 9
Carretera Colima-Coquimatl\'an
Colima
CP 28400
Mexico
;
    'Peraza-Campos, Ana Lilia' .
;
Facultad de Ciencias Qu\'imicas
Campus Coquimatl\'an
Kilometro 9
Carretera Colima-Coquimatl\'an
Colima
CP 28400
Mexico
;
    'Orteg\'on-Reyna, David' .
;
Facultad de Ciencias Qu\'imicas
Campus Coquimatl\'an
Kilometro 9
Carretera Colima-Coquimatl\'an
Colima
CP 28400
Mexico
;
    '\'Alvarez, Eleuterio' .
;
Instituto de Investigaciones Qu\'imicas - CSIC - Universidad de Sevilla
Avda. Am\'erico Vespucio 49
41092 Sevilla
Spain
;
_publ_section_abstract
;
The title compound, C~15~H~30~N~2~^2+^.2Br^-^.H~2~O, was synthesized by reaction
of 4-piperidinopiperidine with dibromopentane. The dicationic molecule shows
three linked piperidine rings, two of which have one quaternary N atom in
common (azoniaspiro), whereas the third is N---C bonded to the azoniaspiro
system and protonated on the N atom (piperidinium). All three piperidine rings
adopt chair conformations. The crystal structure features O---H...Br and
N---H...Br hydrogen bonds.
;
_publ_section_comment
;
In the past few years, spiro compounds having cyclic structures fused at a
central
nitrogen
atom have received great attention due to their potential applications
in medicine (Kolocouris <i>et al.</i>, 2007; Monkowius <i>et al.</i>,
2004;
Pinto <i>et al.</i>, 1992; Rosen and Guarino, 1991), catalysis
(Jiang <i>et
al.</i>, 1998), optical materials (Salbeck <i>et al.</i>, 2002)
and zeolitic
solids synthesis (Camblor <i>et al.</i>, 2001). The title compound was
synthesized by reaction of 4-piperidinopiperidine with dibromopentane
(Tchoubar and Verrier, 1960).
The structure of the title compound is shown in Fig. 1, and the geometrical
parameters are given in the Supplementary Information and the archived CIF.
The compound crystallized in the centrosymmetric space group
<i>P</i>2~1~/<i>c</i> with one dicationic molecule, two bromide anions and one
water molecule in the asymmetric unit. The bond lengths and angles in the
dicationic molecule are similar to those observed in some azoniaspiro
analogues (Clemente, 2003; Day <i>et al.</i>, 2005; Estienne
<i>et al.</i>,
1984; Huber, 1969). In all these compounds quaternary nitrogen
centers
appear with a very slightly distorted tetrahedral configuration.
One of the two bromide anions, Br1, is N---H...Br hydrogen bonded to a
dicationic molecule and embedded in a double layer of the organocations
parallel to (010) showing a number of weak C---H...Br interactions with them
(Fig. 1). The second bromide, Br2, and the water molecule form infinite
hydrogen bonded chains parallel to [001]. These chains are arranged in layers
parallel to (010), which are inserted between the double layers of the
organocations and Br1 (Fig. 2).
;
_publ_section_acknowledgements
;
Financial support from the Junta de Andaluc\'ia (project P09-FQM-4826), CSIC
(PIF08--017--1) and the Fondo Mixto CONACyT - Gobierno del Estado de Colima, is
gratefully acknowledged by the authors.
;
_publ_section_references
;
Bruker  (2001). <i>SADABS</i>. Bruker AXS Inc., Madison, Wisconsin, USA.
Bruker  (2007). <i>APEX2</i> and <i>SAINT</i>. Bruker AXS Inc.,
Madison, Wisconsin, USA.
Burla, M. C., Camalli, M., Carrozzini, B., Cascarano, G. L.,
Giacovazzo, C., Polidori, G. & Spagna, R. (2003). <i>J. Appl. Cryst.</i>
<b>36</b>, 1103.
Camblor, M. A., Barrett, P. A., Diaz-Caba\~nas, M. J., Villaescusa, L.
A., Puche, M., Boix, T., P\'erez, E. & Koller, H. (2001). <i>Microporous
Mesoporous Mater.</i> <b>48</b>, 11--22.
Clemente, D. A. (2003). <i>Tetrahedron</i>, <b>59</b>, 8445--8455.
Day, M. W., Ogino, I. & Davis, M. E. (2005). Private communication
(deposition No. 196139). CCDC, Cambridge, England.
Estienne, J., Pierrot, M., Baldy, A., Rosenberg, J. & Robert, G.
(1984). <i>Acta Cryst.</i> C<b>40</b>, 1478--1480.
Huber, C. S. (1969). <i>Acta Cryst.</i> B<b>25</b>, 1140--1149.
Jiang, Y., Xue, S., Li, Z., Deng, J., Mi, A. & Chan, A. S. C. (1998).
<i>Tetrahedron Asymmetry</i>, <b>9</b>, 3185--3189.
Kolocouris, N., Zoidis, G., Foscolos, G. B., Fytas, G., Prathalingham,
S. R., Kelly, J. M., Naesens, L. & De Clercq, E. (2007). <i>Bioorg. Med.
Chem.</i> <b>17</b>, 4358--4362.
Monkowius, U., Nogal, S. & Schmidbaur, H. (2004). <i>Z. Naturforsch.
Teil B</i>, <b>59</b>, 259--263.
Pinto, L. H., Holsinger, L. J. & Lamb, R. A. (1992). <i>Cell</i>,
<b>69</b>, 517--528.
Rosen, T. & Guarino, K. J. (1991). <i>Tetrahedron</i>, <b>47</b>,
5391--5400.
Salbeck, J., Sch\"orner, M. & Fuhrmann, T. (2002). <i>Thin Solid
Films</i>, <b>417</b>, 20--25.
Sheldrick, G. M. (2008). <i>Acta Cryst.</i> A<b>64</b>, 112--122.
Tchoubar, B. & Verrier, M. (1960). <i>Bull. Soc. Chim. Fr.</i> pp.
2151--2156.
Westrip, S. P. (2010). <i>J. Appl. Cryst.</i> <b>43</b>, 920--925.
;
_publ_section_related_literature
;
For applications of spiro compounds, see: Camblor <i>et al.</i> (2001);
Jiang
<i>et al.</i> (1998); Kolocouris <i>et al.</i> (2007); Pinto
<i>et al.</i>
(1992); Salbeck <i>et al.</i> (2002). For related structures,
see: Clemente
(2003); Day <i>et al.</i> (2005); Estienne <i>et al.</i>
(1984); Huber (1969);
Monkowius <i>et al.</i> (2004); Rosen & Guarino (1991). For the
synthesis,
see: Tchoubar & Verrier (1960).
;
_publ_section_exptl_prep
;
The title compound (I) was synthesized by reaction of 4-piperidinopiperidine
with dibromopentane. 3.0 g of 4-piperidinopiperidine (0.0178 mol) and 4.09 g
of 1,5-dibromopentane (0.0178 mol) were dissolved in 170 ml of ethanol. The
mixture was heated under reflux for 48 h. After that, the
reaction mixture was cooled at 5 \%C for 48 h. The precipitate thus formed
was recovered by filtration, washed with fresh ethanol and dried at 80\%C
overnight (yield 70%) and then recrystallyzed from absolute ethanol. Crystals
suitable for single-crystal X-Ray diffraction analysis were isolated and data
collection was performed in order to determine the molecular structure of
(I). The melting point, 336--337 \%C (accompanied by thermal decomposition:
bubbles were observed to develop during melting), was determined in
a Barnstead
1201D Electrothermal MEL-TEMP apparatus.
NMR spectra were recorded on a Jeol 500 MHz spectrometer with D~2~O as
solvent. Chemical shifts were expressed in p.p.m. relative to TMS
(tetramethylsilane) as internal standard. Signals associated with different
hydrogen and carbon atoms (Fig.1) where identified by means of COSY, DEPT and
HETCOR experiments.^1^H NMR (500 MHz, D~2~O): \d 3.95 and 3.32 (d, and m,
2H~1ax-eq~, 2H~5ax-eq~), 3.61 (m, 1H~3~), 3.54 (t, 2H~11~, 2H~15~), 3.42 (t,
2H~6~, 2H~10~), 2.30 (m, 2H~2~, 2H~4~), 1.95 (m, 2H~9~, 2H~7~), 1.85 (m,
2H~12~, 2H~14~, 2H~8~), 1.73 (m, 2H~13~). ^13^C NMR (500 MHz, D~2~O): \d
65.1 (C~6~, C~10~), 59.9 (C~3~), 57.1 (C~1~, C~5~), 54.5 (C~11~, C~15~), 23.0
(C~12~, C~14~), 20.9 (C~13~), 20.3 (C~2~, C~4~), 19.3 (C~7~, C~9~), 18.9
(C~8~).
;
_publ_section_exptl_refinement
;
The water hydrogen atoms and the piperidinium N--H were located from a
difference Fourier map and refined isotropically, with the O--H and N--H
distance restrained both to 0.90 \%A,
<i>U</i>~iso~ = 1.5 <i>U</i>~eq~ (O or N).
The remaining H atoms were positioned geometrically [C--H = 0.99 \%A] and were
refined using a riding model, with <i>U</i>~iso~ = 1.2 <i>U</i>~eq~ (C).
;
