# Supplementary material for: 3-(Piperidin-1-ium-1-yl)-6-azoniaspiro­[5.5]undecane dibromide monohydrate
Source: Acta Crystallogr Sect E Struct Rep Online. 2011 May 7;67(Pt 6):o1308–9. doi: 10.1107/S1600536811008713 (PMC3120340; doi:10.1107/S1600536811008713)
Supplement: Supplementary file 2 [file e-67-o1308-Isup2.hkl]

# 
# h,k,l, Fc-squared, Fo-squared, sigma(Fo-squared) and status flag 
# 
data_I
_shelx_title ' ea01910a in P2(1)/c' 
_shelx_refln_list_code          4 
_shelx_F_calc_maximum      261.14 
_exptl_crystal_F_000       856.00 
_reflns_d_resolution_high  0.6995 
 
loop_ 
 _symmetry_equiv_pos_as_xyz 
 'x, y, z' 
 '-x, y+1/2, -z+1/2' 
 '-x, -y, -z' 
 'x, -y-1/2, z-1/2' 
 
_cell_length_a     6.5491 
_cell_length_b    23.3325 
_cell_length_c    12.2715 
_cell_angle_alpha  90.000 
_cell_angle_beta  102.141 
_cell_angle_gamma  90.000 
 
_shelx_F_squared_multiplier     1.000 
 
loop_ 
 _refln_index_h 
 _refln_index_k 
 _refln_index_l 
 _refln_F_squared_calc 
 _refln_F_squared_meas 
 _refln_F_squared_sigma 
 _refln_observed_status 
   2   0   0      853.81      844.08     13.47 o 
   3   0   0     2200.23     2288.87     20.69 o 
   4   0   0    19438.86    19982.81    170.54 o 
   5   0   0     4802.55     4584.47     40.97 o 
   6   0   0     1402.14     1355.84     25.29 o 
   7   0   0       28.88       22.05     13.12 o 
   8   0   0     2693.80     2638.11     82.11 o 
   9   0   0        7.32       67.71     23.07 o 
   1   1   0     1191.10      933.72     15.17 o 
   3   1   0     2000.89     2190.52     16.97 o 
   4   1   0     1886.30     1926.37     12.92 o 
   5   1   0     3986.09     3901.87     29.74 o 
   6   1   0     1127.50     1173.71     16.31 o 
   7   1   0     1233.32     1180.66     18.79 o 
   8   1   0      623.52      651.17     18.55 o 
   9   1   0      461.20      506.13     19.00 o 
   1   2   0    10552.87    11550.33     99.26 o 
   2   2   0    68194.16    69581.03    498.56 o 
   3   2   0     3092.22     3358.70     25.29 o 
   4   2   0      533.13      550.90      6.63 o 
   5   2   0     1318.47     1226.03     11.06 o 
   6   2   0     8183.78     7974.16     78.92 o 
   7   2   0      270.77      286.89     10.85 o 
   8   2   0      831.63      869.10     19.82 o 
   9   2   0        1.83       -5.39     15.32 o 
   1   3   0     1695.77     2034.20     12.62 o 
   2   3   0      175.04      146.98      2.77 o 
   3   3   0     3237.88     3343.20     23.87 o 
   4   3   0     3032.03     3046.55     30.86 o 
   5   3   0     1074.07     1099.94     12.21 o 
   6   3   0     1737.82     1750.26     21.01 o 
   7   3   0     1247.48     1266.34     19.21 o 
   8   3   0      624.28      670.75     17.54 o 
   9   3   0      319.41      382.95     18.07 o 
   0   4   0      346.43      347.08     12.90 o 
   1   4   0    60790.94    58121.14    409.85 o 
   2   4   0      148.09      103.01      1.97 o 
   3   4   0     5451.81     5868.69     57.88 o 
   4   4   0    15553.12    15507.66    149.41 o 
   5   4   0      568.59      608.56      8.40 o 
   6   4   0      217.15      228.22      8.28 o 
   7   4   0      503.02      459.32     14.78 o 
   8   4   0     1144.59     1162.06     21.50 o 
   9   4   0        0.35       18.01     15.25 o 
   1   5   0      299.93      437.58      3.71 o 
   2   5   0      278.75      235.39      2.88 o 
   3   5   0      426.73      546.38      9.60 o 
   4   5   0     3113.33     3042.01     56.02 o 
   5   5   0     2998.85     3060.76     47.71 o 
   6   5   0     1767.24     1722.09     32.94 o 
   7   5   0       71.03       61.70      8.62 o 
   8   5   0      637.38      668.77     17.48 o 
   9   5   0      713.66      802.43     21.12 o 
   0   6   0     3422.05     3257.22     29.24 o 
   1   6   0    25774.95    26292.50    113.06 o 
   2   6   0     7247.90     7113.29     43.85 o 
   3   6   0     5345.15     5994.62     44.71 o 
   4   6   0      719.00      721.22     12.64 o 
   5   6   0     3342.56     3148.93     49.21 o 
   6   6   0     3744.97     3640.45     57.96 o 
   7   6   0      127.10      155.96      8.85 o 
   8   6   0      465.78      490.96     15.42 o 
   9   6   0        0.26       12.82     26.67 o 
   1   7   0     7572.31     7500.92     36.99 o 
   2   7   0     2742.55     3088.36     19.91 o 
   3   7   0     3350.45     3302.20     25.55 o 
   4   7   0     1742.22     1757.12     15.05 o 
   5   7   0        2.62       21.57     10.82 o 
   6   7   0      937.13      906.29     50.86 o 
   7   7   0     2663.42     2668.07     49.19 o 
   8   7   0      457.55      478.08     14.81 o 
   0   8   0    39851.11    39967.38    287.06 o 
   1   8   0     6271.41     6273.80     32.30 o 
   2   8   0      160.12      183.03      4.75 o 
   3   8   0     2835.12     2825.91     19.62 o 
   4   8   0     7946.82     7790.80     73.04 o 
   5   8   0     1224.20     1172.85     25.99 o 
   6   8   0      331.05      352.48     18.52 o 
   7   8   0      174.53      173.41     18.60 o 
   8   8   0      686.07      661.74     28.92 o 
   1   9   0     7129.25     7712.06     44.37 o 
   2   9   0     1782.91     1920.90     13.47 o 
   3   9   0     5003.18     5316.62     35.40 o 
   4   9   0      906.21      975.58     10.30 o 
   5   9   0     6682.32     6597.26     96.57 o 
   6   9   0      520.56      531.37     21.19 o 
   7   9   0      100.62       92.44     32.98 o 
   8   9   0      225.65      192.22     24.59 o 
   0  10   0       42.69       77.93      3.41 o 
   1  10   0     3433.53     3230.64     20.29 o 
   2  10   0    18565.07    19066.35    115.65 o 
   3  10   0      737.26      636.45      6.94 o 
   4  10   0       24.39       23.43      3.40 o 
   5  10   0      101.15      107.69      5.15 o 
   6  10   0     2580.95     2490.84     46.09 o 
   7  10   0      167.97      168.57     20.14 o 
   8  10   0      218.57      239.16     30.86 o 
   1  11   0     6233.11     6313.77     37.13 o 
   2  11   0      389.15      472.78      6.00 o 
   3  11   0    10931.65    11260.79     73.12 o 
   4  11   0      678.03      666.58      7.71 o 
   5  11   0      796.89      880.55      9.50 o 
   6  11   0      248.09      256.63     31.39 o 
   7  11   0     1919.89     1863.51     48.42 o 
   8  11   0      132.83      159.10     24.44 o 
   0  12   0    11210.55    10892.99     95.12 o 
   1  12   0     1020.88      968.86      8.40 o 
   2  12   0        6.28       19.18      9.24 o 
   3  12   0      641.44      653.12      8.05 o 
   4  12   0     2725.85     2735.43     20.29 o 
   5  12   0      493.26      475.32      7.67 o 
   6  12   0       39.43       28.76      7.60 o 
   7  12   0       45.63       81.64     21.95 o 
   1  13   0     6727.12     6606.13     39.26 o 
   2  13   0       26.08       24.31      3.85 o 
   3  13   0     1292.15     1268.18     11.21 o 
   4  13   0        2.10        2.82      4.85 o 
   5  13   0     3865.60     3817.44     30.52 o 
   6  13   0       84.07       99.72      8.96 o 
   7  13   0      196.78      177.72     12.29 o 
   0  14   0       93.18       89.01      7.83 o 
   1  14   0      440.27      416.93      6.46 o 
   2  14   0     2245.12     2146.21     15.45 o 
   3  14   0      181.99      205.16      6.65 o 
   4  14   0        0.13       -5.33      5.33 o 
   5  14   0      352.26      338.82      8.07 o 
   6  14   0      363.77      364.91     18.95 o 
   7  14   0       18.96       29.75     20.85 o 
   1  15   0     4163.56     4153.69     24.21 o 
   2  15   0       72.49       90.23      4.91 o 
   3  15   0     3693.19     3627.58     25.37 o 
   4  15   0       14.05       19.18      8.75 o 
   5  15   0     1511.21     1454.44     18.66 o 
   6  15   0       31.08       29.07     12.12 o 
   7  15   0     1764.17     1685.37     31.31 o 
   0  16   0      308.76      269.30     15.35 o 
   1  16   0      152.24      143.69      5.38 o 
   2  16   0       34.10       38.60      5.70 o 
   3  16   0       58.14       60.01      5.79 o 
   4  16   0      563.22      486.73     10.10 o 
   5  16   0       10.77        6.04      7.75 o 
   6  16   0        1.26       -1.59     13.00 o 
   7  16   0       72.01       66.40     14.65 o 
   1  17   0     5265.31     5301.64     33.15 o 
   2  17   0        4.91        1.61      5.76 o 
   3  17   0     4256.45     4190.44     32.72 o 
   4  17   0       47.05       58.64      7.54 o 
   5  17   0     1956.13     1943.61     22.39 o 
   6  17   0       91.19      115.67     18.06 o 
   7  17   0     2316.97     2251.36     40.54 o 
   0  18   0        0.10       -7.27      7.27 o 
   1  18   0        0.03       29.77      6.44 o 
   2  18   0       12.08        7.33      6.23 o 
   3  18   0       99.77      113.79      7.74 o 
   4  18   0        6.27        2.40      8.43 o 
   5  18   0        3.09       11.25      9.13 o 
   6  18   0       57.45       42.80     15.97 o 
   7  18   0        0.26       -3.09     19.76 o 
   1  19   0     5138.90     5109.57     36.13 o 
   2  19   0       39.93       40.97      7.07 o 
   3  19   0     1981.46     1963.64     19.52 o 
   4  19   0        0.63        2.68      8.55 o 
   5  19   0     2583.32     2709.06     29.52 o 
   6  19   0        0.97       29.03     17.10 o 
   7  19   0      631.84      648.14     26.29 o 
   0  20   0      758.01      711.20     17.65 o 
   1  20   0       19.38       43.47      7.22 o 
   2  20   0        7.40        9.72      7.43 o 
   3  20   0        1.23       15.40      9.54 o 
   4  20   0      235.45      244.99     10.39 o 
   5  20   0        0.25      -10.63     10.63 o 
   6  20   0       34.25       48.81     18.65 o 
   7  20   0        3.72       10.65     19.72 o 
   1  21   0     2463.63     2457.51     21.65 o 
   2  21   0       31.49       24.27      8.01 o 
   3  21   0     3380.36     3357.48     31.13 o 
   4  21   0      108.05       95.58     10.37 o 
   5  21   0      638.72      644.48     16.43 o 
   6  21   0      272.58      295.28     21.97 o 
   7  21   0      134.35      142.98     22.47 o 
   0  22   0       84.63       89.26     12.71 o 
   1  22   0      148.80      166.55     10.79 o 
   2  22   0      631.62      635.81     12.44 o 
   3  22   0      191.65      180.97     10.69 o 
   4  22   0       47.81       39.57     13.04 o 
   5  22   0        0.37        2.81     12.29 o 
   6  22   0      342.82      342.05     23.59 o 
   1  23   0     1169.95     1169.55     18.71 o 
   2  23   0      308.44      286.78     12.32 o 
   3  23   0     1119.52     1101.47     18.33 o 
   4  23   0      215.37      239.70     18.30 o 
   5  23   0     1236.05     1226.47     22.18 o 
   6  23   0       81.41       83.57     22.88 o 
   0  24   0     1598.56     1531.27     26.71 o 
   1  24   0      606.92      605.77     15.03 o 
   2  24   0       54.58       51.66     12.21 o 
   3  24   0       90.92       89.30     11.68 o 
   4  24   0      827.54      802.04     17.84 o 
   5  24   0       64.02       75.65     14.25 o 
   6  24   0       36.97       30.31     23.74 o 
   1  25   0      838.77      812.37     17.27 o 
   2  25   0      150.81      130.75     12.23 o 
   3  25   0     1121.76     1057.26     31.28 o 
   4  25   0      170.67      179.61     13.54 o 
   5  25   0      134.96      122.27     15.54 o 
   6  25   0       31.36       42.49     24.97 o 
   0  26   0       77.30       94.30     23.42 o 
   1  26   0      503.04      473.12     13.97 o 
   2  26   0     2267.73     2140.44     26.42 o 
   3  26   0      120.60      104.24     19.39 o 
   4  26   0      118.95      128.50     18.08 o 
   5  26   0       90.50      124.11     26.27 o 
   1  27   0      797.90      769.67     16.23 o 
   2  27   0       17.78       23.66     14.38 o 
   3  27   0       23.65       24.41     17.35 o 
   4  27   0      202.68      218.79     19.01 o 
   5  27   0      831.93      930.71     39.11 o 
   0  28   0     2939.42     2811.14     40.23 o 
   1  28   0      464.92      492.80     15.44 o 
   2  28   0      166.78      147.32     16.26 o 
   3  28   0      259.35      262.47     19.61 o 
   4  28   0     1237.94     1253.87     29.97 o 
   1  29   0      219.48      237.86     14.75 o 
   2  29   0       88.82      107.71     17.08 o 
   3  29   0      440.26      439.01     22.55 o 
   4  29   0      107.01      147.69     23.31 o 
   0  30   0      123.04      115.74     20.72 o 
   1  30   0      532.86      538.26     20.50 o 
   2  30   0     1645.94     1654.00     28.78 o 
   3  30   0      341.68      308.89     21.90 o 
   1  31   0      202.17      173.68     17.09 o 
   2  31   0      104.51      112.86     16.67 o 
   3  31   0       14.21       32.07     29.39 o 
   0  32   0     2159.12     2070.14     43.93 o 
   1  32   0      330.06      330.74     20.37 o 
   2  32   0      102.05      116.12     18.20 o 
   1  33   0       12.75       15.72     18.24 o 
  -9   1   1      731.07      819.86     24.21 o 
  -8   1   1      115.55      111.18     12.93 o 
  -7   1   1     1107.75     1100.18     18.51 o 
  -6   1   1     1132.03     1025.11     19.40 o 
  -5   1   1     4387.65     4312.11     35.55 o 
  -4   1   1      724.10      733.02      7.16 o 
  -3   1   1     7959.42     8110.14     55.48 o 
  -2   1   1     1107.62     1119.80      6.97 o 
  -1   1   1      316.23      376.66      3.78 o 
   1   1   1     5128.34     5404.58    158.38 o 
   2   1   1     1038.67     1037.64      9.18 o 
   3   1   1     4690.24     4684.96     37.22 o 
   4   1   1      183.97      195.06      5.12 o 
   5   1   1     4551.46     4443.67     33.57 o 
   6   1   1      142.37      165.84      7.98 o 
   7   1   1     1327.06     1269.08     20.39 o 
   8   1   1      107.60      139.16     13.11 o 
   9   1   1      724.15      767.90     22.13 o 
  -9   2   1       29.37       52.72     16.43 o 
  -8   2   1      241.01      262.16     13.81 o 
  -7   2   1        1.61        9.67      9.18 o 
  -6   2   1       19.80        6.92      6.95 o 
  -5   2   1      135.02      148.73      4.91 o 
  -4   2   1     1015.04     1029.69     12.08 o 
  -3   2   1      236.06      245.40      4.75 o 
  -2   2   1        1.18        3.87      1.49 o 
  -1   2   1     1057.71      986.55      8.73 o 
   0   2   1     1231.92     1193.07     14.31 o 
   1   2   1       18.05        0.62      3.10 o 
   2   2   1       97.06      120.37      1.72 o 
   3   2   1       10.43        5.34      2.06 o 
   4   2   1      259.04      265.64      4.58 o 
   5   2   1     1412.51     1376.57     14.53 o 
   6   2   1      175.90      169.91      7.65 o 
   7   2   1      108.99      134.94      9.84 o 
   8   2   1       15.14        5.13     12.20 o 
   9   2   1       32.22       45.64     15.94 o 
  -9   3   1      452.97      507.89     18.82 o 
  -8   3   1       47.41       31.12     12.31 o 
  -7   3   1     2150.09     2146.93     26.71 o 
  -6   3   1        2.61        5.73      6.97 o 
  -5   3   1     4163.47     4100.65     33.81 o 
  -4   3   1      776.16      701.22     10.03 o 
  -3   3   1     5348.17     5618.93     38.94 o 
  -2   3   1      187.38      203.65      3.32 o 
  -1   3   1    39593.22    38046.69    276.87 o 
   0   3   1       38.05       36.53      2.92 o 
   1   3   1     6200.94     6946.64     42.94 o 
   2   3   1        2.98        4.72      2.20 o 
   3   3   1    15395.40    15676.43    134.16 o 
   4   3   1      604.81      583.69      7.26 o 
   5   3   1     1799.22     1752.19     17.36 o 
   6   3   1       91.53      116.55      6.95 o 
   7   3   1     2579.32     2517.06     29.84 o 
   8   3   1      127.67      154.11     12.92 o 
  -9   4   1       64.75       57.62     25.31 o 
  -8   4   1        1.37       -5.03     13.91 o 
  -7   4   1        7.23        9.58      9.68 o 
  -6   4   1     3644.12     3476.50     43.37 o 
  -5   4   1       21.03       21.01      3.93 o 
  -4   4   1        0.43        5.09      3.83 o 
  -3   4   1      573.56      593.03      7.26 o 
  -2   4   1     4527.71     4850.05     25.65 o 
  -1   4   1     3554.17     3957.72     26.76 o 
   0   4   1     4412.02     3968.47     66.24 o 
   1   4   1     1956.94     1919.60     13.64 o 
   2   4   1     4813.60     5211.21     31.08 o 
   3   4   1       75.00       78.70      4.96 o 
   4   4   1      479.77      434.51     13.17 o 
   5   4   1      328.09      353.84     15.08 o 
   6   4   1        6.88       -2.15     11.97 o 
   7   4   1       56.77       77.71      9.00 o 
   8   4   1      403.91      437.46     14.45 o 
  -9   5   1      672.94      694.23     32.89 o 
  -8   5   1       89.18       70.44     12.28 o 
  -7   5   1     2163.11     2096.27     30.73 o 
  -6   5   1       34.84       25.42      6.58 o 
  -5   5   1     1643.38     1643.02     20.08 o 
  -4   5   1      135.21      127.41      4.87 o 
  -3   5   1    14891.01    15279.72    152.59 o 
  -2   5   1      103.65       88.53      2.04 o 
  -1   5   1    10181.67    10798.75     45.73 o 
   0   5   1      215.18      194.49      2.44 o 
   1   5   1    63628.72    62514.14    296.03 o 
   2   5   1     2386.38     2361.57     16.32 o 
   3   5   1     2857.28     2876.21     30.31 o 
   4   5   1       17.89       21.02      5.96 o 
   5   5   1     6264.73     6267.05     90.00 o 
   6   5   1      664.78      674.70     25.48 o 
   7   5   1      554.65      536.13     12.69 o 
   8   5   1        1.29       -5.16     11.37 o 
  -9   6   1       11.97       32.58     26.82 o 
  -8   6   1     1043.93     1029.01     33.91 o 
  -7   6   1      797.77      719.73     15.09 o 
  -6   6   1       13.88       20.13      4.69 o 
  -5   6   1        8.72        3.38      5.81 o 
  -4   6   1     9807.30    10324.96     66.66 o 
  -3   6   1     1030.67     1011.20      9.71 o 
  -2   6   1      396.50      417.96      4.13 o 
  -1   6   1       63.82       40.19      2.22 o 
   0   6   1     3745.90     4362.56     28.67 o 
   1   6   1     7145.12     7854.35     47.41 o 
   2   6   1     6386.51     6768.57     46.74 o 
   3   6   1      449.56      434.91      5.26 o 
   4   6   1      451.13      486.78     13.90 o 
   5   6   1      266.57      272.12     16.86 o 
   6   6   1     3098.20     2880.59     47.88 o 
   7   6   1      329.61      372.65     23.82 o 
   8   6   1        0.70        3.21     11.03 o 
  -9   7   1      432.81      432.58     30.44 o 
  -8   7   1        4.50       -6.21     21.12 o 
  -7   7   1     1188.28     1167.79     30.64 o 
  -6   7   1       76.55       73.91      4.63 o 
  -5   7   1     6408.82     6308.73     47.10 o 
  -4   7   1      565.35      495.89      7.41 o 
  -3   7   1     1211.13     1308.48     10.85 o 
  -2   7   1       19.49       27.87      2.25 o 
  -1   7   1    21604.40    22705.29    120.47 o 
   0   7   1    10964.10    11001.38     70.67 o 
   1   7   1      464.11      564.59      4.53 o 
   2   7   1     1932.02     1962.81     15.09 o 
   3   7   1     8631.35     9020.08     62.19 o 
   4   7   1     3065.67     3151.42     34.50 o 
   5   7   1      428.18      496.31     18.07 o 
   6   7   1      137.72      137.59     32.34 o 
   7   7   1     2114.36     2073.32     41.89 o 
   8   7   1       11.05       -1.60     21.64 o 
  -8   8   1       15.95       -7.25     21.86 o 
  -7   8   1      514.40      481.54     22.74 o 
  -6   8   1      654.00      707.17     14.25 o 
  -5   8   1     6167.77     6039.72     45.30 o 
  -4   8   1       65.94       59.86      3.24 o 
  -3   8   1      333.77      306.74      4.67 o 
  -2   8   1    12267.78    12800.66     78.05 o 
  -1   8   1      821.16     1037.91      7.15 o 
   0   8   1     3025.83     2880.32     18.74 o 
   1   8   1        2.87       25.93      2.16 o 
   2   8   1     2187.38     2215.34     14.97 o 
   3   8   1     1893.17     2088.77     16.38 o 
   4   8   1     5490.03     5516.78     50.20 o 
   5   8   1     1630.97     1631.71     31.54 o 
   6   8   1      160.98      169.29     16.07 o 
   7   8   1        1.98        1.37     17.98 o 
   8   8   1      812.61      738.08     31.87 o 
  -8   9   1      176.30      198.21     23.93 o 
  -7   9   1      664.74      651.92     27.04 o 
  -6   9   1     1005.47      921.65     26.49 o 
  -5   9   1      860.97      853.83     12.72 o 
  -4   9   1        6.26       14.61      3.41 o 
  -3   9   1     7556.31     7239.54     47.56 o 
  -2   9   1     6787.42     7202.28     43.66 o 
  -1   9   1      496.41      527.10      6.68 o 
   0   9   1     3661.96     3750.93     20.38 o 
   1   9   1     9531.76     9076.15     47.99 o 
   2   9   1    15697.17    16581.86    100.73 o 
   3   9   1        0.02        3.28      3.64 o 
   4   9   1      356.71      352.28      6.27 o 
   5   9   1     4427.98     4284.40     66.60 o 
   6   9   1     1012.03     1051.91     28.14 o 
   7   9   1       56.70       71.73     20.22 o 
   8   9   1       18.47       22.71     36.44 o 
  -8  10   1     1410.55     1452.02     42.61 o 
  -7  10   1     1328.69     1265.08     59.84 o 
  -6  10   1       50.05       56.57      5.95 o 
  -5  10   1     1628.90     1616.61     14.52 o 
  -4  10   1     2627.09     2608.07     19.16 o 
  -3  10   1    13202.89    13399.48     86.43 o 
  -2  10   1      914.62      935.06      9.15 o 
  -1  10   1       23.75       42.00      2.85 o 
   0  10   1     5823.03     6474.61     34.25 o 
   1  10   1       77.60       99.93      3.13 o 
   2  10   1      269.23      210.60      4.63 o 
   3  10   1      398.74      407.15      7.07 o 
   4  10   1      930.59      940.32     10.44 o 
   5  10   1      214.82      240.69     15.97 o 
   6  10   1     2931.68     2909.86     51.56 o 
   7  10   1     1014.05     1003.87     34.24 o 
   8  10   1      225.70      238.26     26.49 o 
  -8  11   1       27.04       62.29     23.84 o 
  -7  11   1      438.70      387.09     24.27 o 
  -6  11   1       60.80       60.81      6.50 o 
  -5  11   1     1075.40     1017.91     10.99 o 
  -4  11   1     7096.66     6994.82     46.68 o 
  -3  11   1      854.97      907.73      8.99 o 
  -2  11   1      904.75      967.50      9.46 o 
  -1  11   1     8046.80     8184.71     47.53 o 
   0  11   1    11102.68    11421.44     61.61 o 
   1  11   1     2285.62     2239.83     14.81 o 
   2  11   1     2155.09     2043.57     14.80 o 
   3  11   1     8198.17     8340.56     52.11 o 
   4  11   1     3169.37     3288.69     23.34 o 
   5  11   1        2.13       -6.31      6.31 o 
   6  11   1      434.01      449.47     23.29 o 
   7  11   1      870.75      876.05     34.52 o 
   8  11   1     1047.97     1054.45     49.27 o 
  -7  12   1      270.07      264.24     22.42 o 
  -6  12   1     7788.72     7420.24     67.07 o 
  -5  12   1      767.74      800.83     10.10 o 
  -4  12   1       12.67       12.11      4.53 o 
  -3  12   1     2034.48     2053.60     21.32 o 
  -2  12   1     9252.98     9298.84     54.00 o 
  -1  12   1     2269.40     2420.87     16.08 o 
   0  12   1     3295.55     3087.40     19.13 o 
   1  12   1       95.45       83.66      3.60 o 
   2  12   1     6901.59     7089.26     64.09 o 
   3  12   1      182.40      195.20      5.75 o 
   4  12   1     3515.53     3373.72     24.30 o 
   5  12   1      849.94      863.16     10.88 o 
   6  12   1      402.25      476.37     22.79 o 
   7  12   1      372.04      411.91     33.47 o 
  -7  13   1       69.93      103.22     22.07 o 
  -6  13   1      329.07      308.49      7.49 o 
  -5  13   1        7.91        8.28      5.51 o 
  -4  13   1     1596.96     1568.61     13.74 o 
  -3  13   1     1711.61     1799.10     15.00 o 
  -2  13   1     3590.42     3565.35     22.69 o 
  -1  13   1      519.48      526.85      8.63 o 
   0  13   1     3756.59     3717.99     24.99 o 
   1  13   1    16376.24    16718.41     94.99 o 
   2  13   1     3782.98     3672.26     24.03 o 
   3  13   1      570.42      592.45      9.36 o 
   4  13   1     1699.82     1648.72     14.30 o 
   5  13   1     2548.18     2512.01     23.30 o 
   6  13   1     1996.57     2054.63     26.11 o 
   7  13   1       51.74       40.36     35.49 o 
  -6  14   1       81.81       99.66     11.67 o 
  -5  14   1      411.21      439.51     10.00 o 
  -4  14   1    19735.10    19135.04    123.46 o 
  -3  14   1      642.09      618.55      8.76 o 
  -2  14   1      229.38      203.64      5.64 o 
  -1  14   1        6.04        4.97      3.47 o 
   0  14   1     9232.62     9319.68     54.31 o 
   1  14   1     1513.97     1713.11     16.26 o 
   2  14   1     6875.31     7060.06     42.13 o 
   3  14   1      188.57      197.11      5.66 o 
   4  14   1     1802.60     1849.97     15.79 o 
   5  14   1      292.20      299.01      7.99 o 
   6  14   1     3887.04     3962.01     44.13 o 
  -7  15   1       33.67       35.83     13.44 o 
  -6  15   1      133.23      132.30      9.17 o 
  -5  15   1     1174.30     1210.57     14.18 o 
  -4  15   1       15.90       26.32      5.85 o 
  -3  15   1     1747.89     1726.45     15.26 o 
  -2  15   1     1792.18     1883.41     17.49 o 
  -1  15   1     4332.83     4358.07     27.45 o 
   0  15   1     5702.06     5675.02     34.51 o 
   1  15   1     2527.81     2438.41     17.09 o 
   2  15   1     5492.69     5592.06     34.41 o 
   3  15   1     5516.58     5624.84     37.10 o 
   4  15   1     1255.52     1163.08     12.45 o 
   5  15   1      506.97      534.27     10.83 o 
   6  15   1      519.08      522.61     18.47 o 
   7  15   1     1096.81     1112.10     24.49 o 
  -7  16   1      214.37      210.53     16.19 o 
  -6  16   1     4393.06     4484.01     42.12 o 
  -5  16   1     2583.66     2505.82     26.07 o 
  -4  16   1      336.32      334.23      8.76 o 
  -3  16   1     1149.24     1134.65     12.35 o 
  -2  16   1    13108.37    12812.31     81.80 o 
  -1  16   1     1280.65     1351.51     12.23 o 
   0  16   1     3700.71     3844.52     24.90 o 
   1  16   1       97.37      106.78      5.30 o 
   2  16   1     5825.88     5897.36     36.27 o 
   3  16   1      350.87      400.22      7.81 o 
   4  16   1     5183.63     5340.23     42.58 o 
   5  16   1      802.66      775.78     14.81 o 
   6  16   1       14.43       -7.74     13.29 o 
   7  16   1       23.54       44.32     14.88 o 
  -7  17   1       31.00       17.84     20.25 o 
  -6  17   1        3.48        2.76      9.16 o 
  -5  17   1      524.58      547.03     11.81 o 
  -4  17   1      233.25      253.13      8.65 o 
  -3  17   1     3509.61     3533.08     30.32 o 
  -2  17   1      530.04      564.86      9.57 o 
  -1  17   1     2705.30     2728.48     19.33 o 
   0  17   1     4054.68     4120.66     28.25 o 
   1  17   1     4984.09     4959.17     32.72 o 
   2  17   1     3601.52     3656.32     26.92 o 
   3  17   1     2206.06     2123.15     19.73 o 
   4  17   1     1451.13     1483.36     16.90 o 
   5  17   1     1782.05     1821.22     23.74 o 
   6  17   1       31.04       25.14     14.74 o 
   7  17   1      738.37      766.51     25.56 o 
  -7  18   1     1310.02     1282.87     43.44 o 
  -6  18   1       38.60       26.89      9.96 o 
  -5  18   1      589.08      556.09     12.47 o 
  -4  18   1     5024.73     5022.18     41.17 o 
  -3  18   1     5246.89     5157.19     41.98 o 
  -2  18   1     1363.08     1363.33     14.18 o 
  -1  18   1      296.53      236.64      7.27 o 
   0  18   1     4834.90     4753.43     34.23 o 
   1  18   1      705.95      733.50     12.31 o 
   2  18   1     2656.44     2560.83     21.02 o 
   3  18   1      456.10      449.15     10.15 o 
   4  18   1      909.97      867.48     15.59 o 
   5  18   1       37.07       41.97     10.66 o 
   6  18   1     1742.57     1829.34     36.26 o 
   7  18   1     1179.59     1187.73     30.17 o 
  -7  19   1       14.85       17.85     18.29 o 
  -6  19   1       43.59       83.07     15.83 o 
  -5  19   1      326.26      314.29     10.68 o 
  -4  19   1      825.58      875.77     14.68 o 
  -3  19   1      905.12      941.90     14.52 o 
  -2  19   1      617.82      655.17     11.27 o 
  -1  19   1     3735.56     3605.92     29.14 o 
   0  19   1     1425.81     1523.63     13.69 o 
   1  19   1     5141.22     5119.15     36.13 o 
   2  19   1     2705.93     2748.21     22.68 o 
   3  19   1     1300.58     1201.92     15.41 o 
   4  19   1      919.65      933.40     14.81 o 
   5  19   1     1307.98     1336.51     21.73 o 
   6  19   1      684.94      731.36     25.92 o 
   7  19   1      111.33      127.61     19.14 o 
  -7  20   1      209.82      242.92     21.61 o 
  -6  20   1     2804.22     2910.89     32.34 o 
  -5  20   1     1889.91     1878.11     28.01 o 
  -4  20   1       31.65       28.25      9.36 o 
  -3  20   1      294.82      270.36     11.41 o 
  -2  20   1     4996.99     4974.75     37.87 o 
  -1  20   1     1810.56     1760.57     17.38 o 
   0  20   1     1820.52     1791.76     17.21 o 
   1  20   1        0.67       23.39      7.33 o 
   2  20   1     1790.34     1760.09     17.82 o 
   3  20   1      108.30      104.48      8.83 o 
   4  20   1     2467.13     2395.84     24.69 o 
   5  20   1     1003.85     1087.46     20.81 o 
   6  20   1      678.37      682.27     27.71 o 
   7  20   1      152.01      170.93     21.09 o 
  -7  21   1        4.21        0.10     20.87 o 
  -6  21   1       42.91       48.99     12.33 o 
  -5  21   1      515.78      566.87     13.53 o 
  -4  21   1      542.52      602.22     14.39 o 
  -3  21   1      116.51      118.73      9.87 o 
  -2  21   1     1066.09     1074.32     16.60 o 
  -1  21   1     2506.61     2483.48     25.00 o 
   0  21   1     3006.89     2938.33     25.39 o 
   1  21   1      961.47      958.56     13.55 o 
   2  21   1     1469.85     1451.85     16.07 o 
   3  21   1     2627.43     2672.36     25.91 o 
   4  21   1     1309.81     1313.72     18.38 o 
   5  21   1      113.48      101.35     13.33 o 
   6  21   1      435.69      528.27     24.64 o 
  -6  22   1       55.91       73.15     13.35 o 
  -5  22   1      172.34      169.13     13.19 o 
  -4  22   1     3911.79     3873.65     35.39 o 
  -3  22   1     1511.97     1510.32     19.74 o 
  -2  22   1      119.96      122.98      9.12 o 
  -1  22   1       47.53       55.76      9.93 o 
   0  22   1     3757.19     3627.39     30.01 o 
   1  22   1      185.43      214.08     11.07 o 
   2  22   1     1291.29     1274.34     15.76 o 
   3  22   1      197.11      188.09     10.30 o 
   4  22   1      668.50      667.02     14.98 o 
   5  22   1        0.33      -13.77     13.77 o 
   6  22   1     2425.99     2561.19     72.32 o 
  -6  23   1       81.85       86.65     14.44 o 
  -5  23   1       90.77       94.43     13.78 o 
  -4  23   1      168.66      206.44     12.00 o 
  -3  23   1     1715.36     1688.45     20.01 o 
  -2  23   1     2749.39     2600.06     28.89 o 
  -1  23   1      189.78      159.24     10.91 o 
   0  23   1     1569.89     1568.82     18.88 o 
   1  23   1     2863.36     2824.64     27.95 o 
   2  23   1     2350.69     2298.65     22.01 o 
   3  23   1      118.63      124.89     10.74 o 
   4  23   1      453.99      486.81     15.20 o 
   5  23   1      883.14      935.60     23.63 o 
   6  23   1      459.22      552.40     28.27 o 
  -6  24   1     1425.97     1506.63     28.22 o 
  -5  24   1      685.67      740.91     20.13 o 
  -4  24   1       31.93       36.56     11.83 o 
  -3  24   1       20.15       18.32     10.43 o 
  -2  24   1     3416.73     3339.46     34.47 o 
  -1  24   1      491.58      468.73     13.70 o 
   0  24   1      592.51      569.39     13.76 o 
   1  24   1      186.24      187.11     11.53 o 
   2  24   1     1783.18     1822.89     23.73 o 
   3  24   1       13.84        9.60     10.88 o 
   4  24   1     1170.15     1242.51     22.16 o 
   5  24   1      142.61      143.36     16.25 o 
   6  24   1       22.97       17.85     23.84 o 
  -6  25   1       47.93       82.46     16.08 o 
  -5  25   1      645.11      710.03     19.49 o 
  -4  25   1      801.50      875.58     23.08 o 
  -3  25   1      371.40      338.88     17.43 o 
  -2  25   1      398.22      398.43     15.27 o 
  -1  25   1     2781.62     2688.48     28.19 o 
   0  25   1     1235.10     1237.36     18.41 o 
   1  25   1       43.03       32.74     12.03 o 
   2  25   1      281.84      309.08     14.44 o 
   3  25   1     1948.88     1973.16     28.02 o 
   4  25   1      843.07      896.32     26.59 o 
   5  25   1        7.93       -1.39     16.54 o 
  -5  26   1       57.31       36.86     20.41 o 
  -4  26   1     1648.03     1624.97     29.15 o 
  -3  26   1      385.66      413.42     18.84 o 
  -2  26   1      343.69      327.25     15.39 o 
  -1  26   1       16.87       39.48     12.06 o 
   0  26   1     1275.93     1272.19     19.56 o 
   1  26   1      374.37      394.74     15.01 o 
   2  26   1      967.06      922.12     22.44 o 
   3  26   1      157.39      162.80     17.29 o 
   4  26   1      391.46      406.79     22.20 o 
   5  26   1       12.22        6.00     25.92 o 
  -5  27   1      107.71      125.52     22.83 o 
  -4  27   1       78.46       98.32     18.08 o 
  -3  27   1     1315.16     1349.63     28.22 o 
  -2  27   1      159.52      177.13     15.94 o 
  -1  27   1        9.77       -4.79     12.71 o 
   0  27   1      123.61      121.38     12.67 o 
   1  27   1     2442.29     2356.54     31.72 o 
   2  27   1      409.35      394.98     16.06 o 
   3  27   1        0.83       -9.08     19.02 o 
   4  27   1       30.69       36.41     20.51 o 
   5  27   1     1035.61     1126.95     44.25 o 
  -5  28   1      228.39      245.16     25.06 o 
  -4  28   1      202.91      231.58     19.77 o 
  -3  28   1      147.61      160.82     19.04 o 
  -2  28   1      763.76      758.41     20.29 o 
  -1  28   1      166.55      176.22     14.19 o 
   0  28   1      330.32      307.88     15.08 o 
   1  28   1       11.40       24.19     12.51 o 
   2  28   1      392.34      442.51     24.65 o 
   3  28   1       55.44       25.77     21.06 o 
   4  28   1      519.28      569.39     26.09 o 
  -4  29   1       13.93       10.29     20.07 o 
  -3  29   1        7.59       14.45     19.34 o 
  -2  29   1        3.49       10.53     17.17 o 
  -1  29   1     1553.43     1438.32     23.29 o 
   0  29   1      271.70      295.03     16.09 o 
   1  29   1      255.92      269.10     15.48 o 
   2  29   1      246.78      244.94     17.62 o 
   3  29   1     1117.18     1206.89     33.52 o 
   4  29   1      165.30      164.79     23.68 o 
  -4  30   1      294.86      317.88     22.71 o 
  -3  30   1       72.45      121.07     21.90 o 
  -2  30   1       50.81       63.16     15.84 o 
  -1  30   1        1.35        7.65     15.78 o 
   0  30   1      306.15      316.12     16.82 o 
   1  30   1        0.85        2.22     15.23 o 
   2  30   1      178.56      171.90     18.54 o 
   3  30   1       14.36       40.55     22.95 o 
  -3  31   1      801.78      822.81     33.46 o 
  -2  31   1      202.00      217.39     17.70 o 
  -1  31   1      241.62      238.42     16.65 o 
   0  31   1       15.17       35.00     16.09 o 
   1  31   1      813.84      770.61     20.03 o 
   2  31   1      367.80      359.83     21.28 o 
   3  31   1      457.90      484.99     26.91 o 
  -2  32   1       48.46       78.04     17.39 o 
  -1  32   1       21.97       31.62     17.05 o 
   0  32   1       46.75       55.36     17.17 o 
   1  32   1       59.76       68.98     17.37 o 
   2  32   1       18.41       32.48     18.12 o 
  -1  33   1      505.87      526.37     20.35 o 
   0  33   1      194.89      224.52     18.36 o 
   1  33   1      176.23      178.31     19.78 o 
  -9   0   2       28.13       28.82     22.67 o 
  -8   0   2     1749.08     1778.41     38.56 o 
  -7   0   2     1006.10      984.71     25.79 o 
  -6   0   2     1335.13     1346.55     40.29 o 
  -5   0   2     1906.93     1910.61     30.71 o 
  -4   0   2     1566.06     1626.32     18.50 o 
  -3   0   2        1.42       10.25      3.70 o 
  -2   0   2    25465.98    26278.88    176.96 o 
  -1   0   2     5111.21     5602.50     84.94 o 
   0   0   2       44.31       51.71      6.65 o 
   1   0   2     1798.30     1753.66     19.97 o 
   2   0   2    50122.66    49175.25    536.72 o 
   3   0   2    10186.32     9669.61    106.97 o 
   4   0   2     1831.23     1972.85     24.53 o 
   5   0   2        9.29        4.62      7.75 o 
   6   0   2     7884.17     7651.91    107.79 o 
   7   0   2     2331.29     2333.13     41.01 o 
   8   0   2       12.51       41.64     20.92 o 
  -9   1   2      110.99      147.58     17.06 o 
  -8   1   2      630.46      645.97     19.11 o 
  -7   1   2     1931.18     1909.46     25.28 o 
  -6   1   2     2437.37     2246.08     26.20 o 
  -5   1   2     2700.45     2670.47     25.77 o 
  -4   1   2     4418.67     4324.24     32.87 o 
  -3   1   2    11208.67    11230.14     68.28 o 
  -2   1   2    14285.76    14166.15     67.87 o 
  -1   1   2     1186.77     1118.80     14.15 o 
   0   1   2     7853.61     8239.37    229.83 o 
   1   1   2     2403.92     2906.44     18.96 o 
   2   1   2     3538.58     3788.41     30.42 o 
   3   1   2       73.01      135.29      3.59 o 
   4   1   2      247.77      263.55      5.78 o 
   5   1   2      635.67      645.02     16.19 o 
   6   1   2      305.24      315.73     14.17 o 
   7   1   2      654.59      654.61     15.56 o 
   8   1   2      381.33      396.46     16.87 o 
  -9   2   2      587.38      648.04     30.47 o 
  -8   2   2      375.25      382.87     15.00 o 
  -7   2   2       71.86       57.62      9.88 o 
  -6   2   2     2322.92     2276.16     26.58 o 
  -5   2   2      948.70      937.18     10.95 o 
  -4   2   2     9771.43     9624.05     76.19 o 
  -3   2   2     8970.09     8847.29     54.15 o 
  -2   2   2     1861.90     2058.00     12.31 o 
  -1   2   2      182.36      266.48      9.86 o 
   0   2   2    21416.06    22023.38    270.65 o 
   1   2   2    26155.63    26841.34    175.74 o 
   2   2   2     4244.48     4106.02     24.38 o 
   3   2   2      635.66      566.01      7.67 o 
   4   2   2    18068.46    17892.18    177.60 o 
   5   2   2     4762.23     4707.97     68.28 o 
   6   2   2       72.24       78.34      7.62 o 
   7   2   2      111.18      131.61     10.14 o 
   8   2   2     2109.48     2113.15     29.64 o 
  -9   3   2      980.56     1041.13     39.45 o 
  -8   3   2     1048.44     1068.92     21.73 o 
  -7   3   2      840.67      801.92     16.46 o 
  -6   3   2     1160.06     1068.58     16.12 o 
  -5   3   2     3906.36     3873.88     32.53 o 
  -4   3   2     7878.28     7832.45     54.09 o 
  -3   3   2     3421.45     3277.18     23.53 o 
  -2   3   2    10990.10    10825.40     65.83 o 
  -1   3   2    28213.64    27641.53    211.74 o 
   0   3   2      206.02      296.92      4.48 o 
   1   3   2      200.01      191.40      4.06 o 
   2   3   2     1758.21     1921.39     12.13 o 
   3   3   2    11651.93    12468.55    128.81 o 
   4   3   2      770.47      792.18      9.52 o 
   5   3   2     3167.70     3166.87     38.77 o 
   6   3   2      582.74      569.80     14.25 o 
   7   3   2        4.45       16.59      9.43 o 
   8   3   2        3.12       22.03     12.49 o 
  -9   4   2        0.42       16.31     24.58 o 
  -8   4   2     1353.68     1339.31     35.67 o 
  -7   4   2     1336.25     1287.45     20.17 o 
  -6   4   2     2014.64     1905.30     23.26 o 
  -5   4   2     1453.96     1442.69     14.46 o 
  -4   4   2     1136.38     1200.48     10.51 o 
  -3   4   2       88.23      115.46      7.40 o 
  -2   4   2    13644.54    13656.47     72.67 o 
  -1   4   2    17769.98    19051.85     86.69 o 
   0   4   2      404.69      417.04      4.45 o 
   1   4   2     2162.17     2127.28     13.30 o 
   2   4   2    21738.47    21217.22    127.90 o 
   3   4   2    26292.65    27099.55    163.42 o 
   4   4   2      317.71      360.96      6.42 o 
   5   4   2      920.06      878.43     12.54 o 
   6   4   2     5774.63     5593.76     82.77 o 
   7   4   2     1759.34     1698.85     23.03 o 
   8   4   2        1.63       35.58     12.19 o 
  -9   5   2      101.31      164.15     26.49 o 
  -8   5   2      300.26      316.31     23.37 o 
  -7   5   2     1922.45     1947.73     30.46 o 
  -6   5   2     2856.00     2792.18     31.26 o 
  -5   5   2     1068.02      998.14     11.35 o 
  -4   5   2     1321.35     1264.46     14.22 o 
  -3   5   2    15389.83    15571.39     99.67 o 
  -2   5   2    10766.94    10437.65     60.79 o 
  -1   5   2     2316.59     2383.81     12.94 o 
   0   5   2       47.59       64.00      2.87 o 
   1   5   2     9030.94     9790.76     59.71 o 
   2   5   2      684.39      657.66      7.06 o 
   3   5   2      334.66      385.75      5.91 o 
   4   5   2        4.95       29.87     10.78 o 
   5   5   2       51.17       56.90     11.50 o 
   6   5   2       20.27       38.42     14.45 o 
   7   5   2      987.05      992.61     16.78 o 
   8   5   2      688.11      727.41     18.54 o 
  -9   6   2      515.31      614.49     32.94 o 
  -8   6   2      294.08      310.02     38.42 o 
  -7   6   2      297.61      271.64     18.20 o 
  -6   6   2     2521.22     2412.67     42.66 o 
  -5   6   2      308.87      321.40      7.87 o 
  -4   6   2     5792.24     5684.59     34.15 o 
  -3   6   2     6392.40     6372.14     41.90 o 
  -2   6   2      383.98      381.18      4.30 o 
  -1   6   2     2994.93     3178.20     18.29 o 
   0   6   2    35399.52    35385.43    206.49 o 
   1   6   2    22139.12    22893.06    145.49 o 
   2   6   2     1026.39     1266.72     11.41 o 
   3   6   2     4442.06     4427.26     33.87 o 
   4   6   2     8921.34     8890.54     87.74 o 
   5   6   2     8033.51     7860.43    116.18 o 
   6   6   2      310.81      286.98     17.12 o 
   7   6   2       45.56       49.32     18.06 o 
   8   6   2     1876.51     1870.07     26.78 o 
  -9   7   2      577.09      681.58     37.93 o 
  -8   7   2      911.03      960.59     34.62 o 
  -7   7   2       13.39       -1.70     17.32 o 
  -6   7   2      599.51      596.73     11.59 o 
  -5   7   2     6651.15     6646.37     54.41 o 
  -4   7   2     4627.20     4741.17     28.91 o 
  -3   7   2     1008.61     1017.75      8.95 o 
  -2   7   2     1315.29     1331.11      9.00 o 
  -1   7   2    10388.22    10566.37     57.68 o 
   0   7   2     9676.79    10314.79     61.30 o 
   1   7   2     1259.33     1276.87     10.09 o 
   2   7   2     1405.75     1612.22     14.01 o 
   3   7   2       65.03       58.15      4.44 o 
   4   7   2      666.88      619.01      8.72 o 
   5   7   2      353.65      395.33     28.63 o 
   6   7   2      568.22      575.06     23.52 o 
   7   7   2       40.03       39.34     20.36 o 
   8   7   2      199.07      223.28     24.84 o 
  -9   8   2       98.74      154.25     46.94 o 
  -8   8   2     1039.49     1048.24     34.36 o 
  -7   8   2      336.13      351.49     21.67 o 
  -6   8   2      513.14      529.09     11.14 o 
  -5   8   2     1296.13     1209.11     13.18 o 
  -4   8   2      787.37      819.28      8.46 o 
  -3   8   2       18.40       10.88      3.22 o 
  -2   8   2    10894.69    11226.27     61.46 o 
  -1   8   2     5643.66     5864.41     32.81 o 
   0   8   2     1180.48     1206.92      9.96 o 
   1   8   2      752.41      772.51      7.40 o 
   2   8   2    30382.50    31203.07    224.47 o 
   3   8   2     4578.00     4301.00     33.48 o 
   4   8   2       10.33        9.03      4.72 o 
   5   8   2      178.26      165.97     27.00 o 
   6   8   2     2860.55     2712.12     47.91 o 
   7   8   2     3238.65     3227.99     57.26 o 
   8   8   2      437.99      482.02     28.44 o 
  -8   9   2       80.07      107.04     38.10 o 
  -7   9   2     3450.81     3281.61     57.93 o 
  -6   9   2     2254.56     2274.01     24.08 o 
  -5   9   2      647.25      637.32     11.52 o 
  -4   9   2     1392.70     1485.83     12.53 o 
  -3   9   2     9978.66     9765.79     63.67 o 
  -2   9   2    10415.73    10975.94     65.72 o 
  -1   9   2      903.23      933.64      7.96 o 
   0   9   2        0.35        5.27      2.62 o 
   1   9   2     3031.50     3043.82     18.06 o 
   2   9   2     5651.05     5836.61     44.27 o 
   3   9   2     1471.88     1490.90     14.23 o 
   4   9   2      215.80      236.70      6.64 o 
   5   9   2      656.83      632.88     21.94 o 
   6   9   2        2.32        7.91     16.85 o 
   7   9   2      857.02      889.07     32.51 o 
   8   9   2      157.32      175.06     26.14 o 
  -8  10   2       62.81       84.81     23.24 o 
  -7  10   2      137.52      152.57     20.16 o 
  -6  10   2      802.05      811.08     13.26 o 
  -5  10   2        5.21       11.29      4.77 o 
  -4  10   2     2191.04     2157.11     16.72 o 
  -3  10   2     1963.27     1832.38     14.41 o 
  -2  10   2      986.28     1019.88      8.89 o 
  -1  10   2     1217.38     1472.67     11.18 o 
   0  10   2     6571.34     6695.80     34.74 o 
   1  10   2     5209.68     5199.93     29.65 o 
   2  10   2      197.81      227.45      4.93 o 
   3  10   2      322.24      332.72      7.17 o 
   4  10   2     6865.29     6797.44     64.32 o 
   5  10   2     1547.54     1563.49     33.17 o 
   6  10   2        8.47       29.24     16.76 o 
   7  10   2      123.76      114.92     22.42 o 
   8  10   2      649.30      621.85     38.42 o 
  -8  11   2      986.31     1082.21     69.03 o 
  -7  11   2      284.24      310.67     22.29 o 
  -6  11   2       11.43       19.64      7.54 o 
  -5  11   2     5273.90     5350.94     36.95 o 
  -4  11   2     3827.03     3845.08     27.35 o 
  -3  11   2      624.96      607.13      7.76 o 
  -2  11   2       85.50      104.76      4.24 o 
  -1  11   2    12147.84    12722.05     76.04 o 
   0  11   2     3365.55     3542.02     21.01 o 
   1  11   2     2641.00     2588.23     17.66 o 
   2  11   2     1216.36     1257.92     10.57 o 
   3  11   2     5717.99     5795.85     39.26 o 
   4  11   2      724.66      736.99     11.55 o 
   5  11   2     1671.86     1706.30     21.31 o 
   6  11   2      640.20      647.87     27.17 o 
   7  11   2      185.25      170.86     22.52 o 
   8  11   2      147.83      155.48     27.34 o 
  -7  12   2      104.85      120.77     20.61 o 
  -6  12   2      923.37      912.86     14.56 o 
  -5  12   2      236.82      247.66      6.51 o 
  -4  12   2      706.66      725.18      9.26 o 
  -3  12   2      170.93      179.34      5.18 o 
  -2  12   2     2500.28     2529.84     17.82 o 
  -1  12   2     2204.87     2339.33     19.88 o 
   0  12   2       83.77       71.79      3.32 o 
   1  12   2      727.98      761.89      7.57 o 
   2  12   2     1992.45     1951.03     14.87 o 
   3  12   2     3569.27     3668.10     26.42 o 
   4  12   2       40.62       44.63      5.14 o 
   5  12   2      117.00      117.48      8.27 o 
   6  12   2     1944.45     1859.91     40.96 o 
   7  12   2       23.47      -12.25     22.82 o 
  -7  13   2     1173.71     1302.65     68.18 o 
  -6  13   2     1336.79     1395.66     15.28 o 
  -5  13   2       12.90       15.50      5.69 o 
  -4  13   2      935.26      898.95     10.57 o 
  -3  13   2     7293.16     7521.26     50.42 o 
  -2  13   2     2851.58     2845.12     22.15 o 
  -1  13   2     1015.11      918.56      8.26 o 
   0  13   2      633.02      656.46      8.58 o 
   1  13   2     7632.56     7947.05     46.66 o 
   2  13   2      441.09      435.31      7.76 o 
   3  13   2     1248.55     1201.65     11.83 o 
   4  13   2     1119.61     1168.66     11.98 o 
   5  13   2     1483.53     1481.94     16.08 o 
   6  13   2      556.24      542.22     15.11 o 
   7  13   2      901.54      900.76     36.06 o 
  -6  14   2       32.46       24.82      7.12 o 
  -5  14   2      415.05      439.46      8.99 o 
  -4  14   2     2688.70     2680.22     21.06 o 
  -3  14   2      534.25      556.87      8.57 o 
  -2  14   2      260.43      245.69      8.03 o 
  -1  14   2       16.77        8.07      4.28 o 
   0  14   2     2165.59     2230.84     15.64 o 
   1  14   2     1283.03     1323.16     11.60 o 
   2  14   2       86.74      104.90      5.13 o 
   3  14   2        5.89       -1.97      5.31 o 
   4  14   2     1356.38     1335.27     13.41 o 
   5  14   2       82.39       89.63      7.16 o 
   6  14   2       67.78       74.90      9.94 o 
  -6  15   2      478.32      461.68     11.79 o 
  -5  15   2     1615.86     1665.30     15.85 o 
  -4  15   2     2328.29     2371.61     19.61 o 
  -3  15   2      751.77      734.27     10.07 o 
  -2  15   2     1101.23     1037.15     11.95 o 
  -1  15   2     4006.59     4141.40     27.71 o 
   0  15   2     1973.87     2012.69     14.94 o 
   1  15   2     1232.18     1251.86     12.32 o 
   2  15   2     1278.41     1220.68     11.88 o 
   3  15   2     2389.36     2314.29     19.11 o 
   4  15   2      793.11      769.20     10.97 o 
   5  15   2     1195.94     1158.90     15.16 o 
   6  15   2      487.56      486.44     18.39 o 
   7  15   2      619.25      580.89     22.20 o 
  -6  16   2      100.29       93.62      9.19 o 
  -5  16   2      121.64      126.73      8.22 o 
  -4  16   2      111.49      119.28      9.00 o 
  -3  16   2      517.05      498.95      8.58 o 
  -2  16   2     1300.66     1322.45     13.90 o 
  -1  16   2       88.36      107.90      6.47 o 
   0  16   2       59.25       69.74      5.06 o 
   1  16   2      105.38      120.76      6.33 o 
   2  16   2     1070.97     1065.69     11.39 o 
   3  16   2       20.03       26.27      6.11 o 
   4  16   2       18.20       11.22     10.49 o 
   5  16   2        6.26       12.41      9.30 o 
   6  16   2       59.91       75.04     13.67 o 
   7  16   2      176.89      205.13     24.85 o 
  -6  17   2      607.66      635.31     16.75 o 
  -5  17   2     1940.02     1813.11     19.52 o 
  -4  17   2       94.94      102.35      7.93 o 
  -3  17   2     1261.90     1271.72     24.82 o 
  -2  17   2     1780.74     1835.15     20.00 o 
  -1  17   2     2813.40     2779.47     20.53 o 
   0  17   2     1154.35     1106.36     11.00 o 
   1  17   2     2190.58     2212.11     18.46 o 
   2  17   2     1903.32     1960.96     18.70 o 
   3  17   2     2260.67     2293.93     22.96 o 
   4  17   2      690.12      707.06     13.26 o 
   5  17   2     1571.13     1557.17     37.69 o 
   6  17   2      230.53      260.48     35.56 o 
   7  17   2      487.71      517.52     21.58 o 
  -6  18   2       82.84       97.38     10.44 o 
  -5  18   2      174.47      205.66      9.88 o 
  -4  18   2      460.70      443.89     10.66 o 
  -3  18   2        6.06       17.39      7.21 o 
  -2  18   2      937.52      915.75     14.34 o 
  -1  18   2       36.02       47.78      5.88 o 
   0  18   2       17.36       25.34      5.47 o 
   1  18   2       47.85       56.19      6.75 o 
   2  18   2       42.34       69.63      7.89 o 
   3  18   2      114.74      121.23      8.87 o 
   4  18   2       33.44       22.92      8.71 o 
   5  18   2       78.20       95.18     11.22 o 
   6  18   2       15.70       21.96     35.63 o 
   7  18   2        2.19       16.27     17.67 o 
  -6  19   2      117.59      136.09     11.47 o 
  -5  19   2     1249.70     1266.73     19.59 o 
  -4  19   2      363.74      374.66     11.55 o 
  -3  19   2     3785.88     3700.80     29.96 o 
  -2  19   2     1012.79      957.78     13.82 o 
  -1  19   2     1819.42     1785.74     18.59 o 
   0  19   2     1154.12     1126.49     12.12 o 
   1  19   2     3815.39     3719.68     28.04 o 
   2  19   2      471.28      467.82      9.96 o 
   3  19   2     1149.72     1165.57     16.61 o 
   4  19   2      756.55      759.31     14.45 o 
   5  19   2      979.13     1044.03     19.88 o 
   6  19   2      121.00      118.33     18.54 o 
   7  19   2      588.25      612.96     25.86 o 
  -6  20   2       41.49       38.87     11.79 o 
  -5  20   2        1.03       -2.89      9.97 o 
  -4  20   2      246.45      258.16     10.95 o 
  -3  20   2      565.66      544.39     11.75 o 
  -2  20   2     1699.24     1598.43     17.64 o 
  -1  20   2        9.61       17.68      7.69 o 
   0  20   2       33.64       31.34      8.53 o 
   1  20   2       62.83       65.98      7.54 o 
   2  20   2      778.31      746.57     15.23 o 
   3  20   2      177.57      193.20     10.28 o 
   4  20   2        0.52        7.46      9.90 o 
   5  20   2       15.19       15.43     12.60 o 
   6  20   2      146.35      177.24     20.55 o 
   7  20   2        5.78       19.36     21.14 o 
  -7  21   2      149.85      154.36     22.04 o 
  -6  21   2       74.61      105.46     12.94 o 
  -5  21   2     1375.11     1331.04     19.81 o 
  -4  21   2     1411.19     1357.20     18.78 o 
  -3  21   2     2013.20     1945.40     20.56 o 
  -2  21   2        4.10       -3.93      8.20 o 
  -1  21   2     3735.69     3646.21     35.02 o 
   0  21   2      660.33      674.14     15.24 o 
   1  21   2     1581.73     1561.96     16.99 o 
   2  21   2      421.08      423.94     11.05 o 
   3  21   2     2286.61     2287.68     24.82 o 
   4  21   2      123.77      124.41     11.38 o 
   5  21   2      652.91      681.77     19.66 o 
   6  21   2      452.82      443.56     38.63 o 
  -7  22   2        1.68       25.23     27.96 o 
  -6  22   2      208.85      248.30     14.64 o 
  -5  22   2      111.21      147.55     18.02 o 
  -4  22   2      120.84      125.07     11.01 o 
  -3  22   2        7.93       21.26      9.22 o 
  -2  22   2       64.26       51.66     11.32 o 
  -1  22   2      323.55      304.99     11.12 o 
   0  22   2     1111.64     1082.67     16.97 o 
   1  22   2      526.73      543.39     13.74 o 
   2  22   2       21.47        9.23      9.40 o 
   3  22   2       29.08       32.65     10.56 o 
   4  22   2      523.85      577.54     15.05 o 
   5  22   2      247.04      234.26     15.55 o 
   6  22   2        0.07        1.74     21.62 o 
  -6  23   2      553.66      563.37     33.95 o 
  -5  23   2      480.25      532.65     14.77 o 
  -4  23   2       11.93        5.61     16.08 o 
  -3  23   2     2047.35     2031.27     22.05 o 
  -2  23   2     1814.89     1764.31     23.73 o 
  -1  23   2      891.18      842.89     16.21 o 
   0  23   2       51.69       49.98     10.52 o 
   1  23   2     2016.62     1927.83     24.13 o 
   2  23   2      693.45      703.32     13.76 o 
   3  23   2     1236.95     1159.42     19.51 o 
   4  23   2      121.93      131.64     13.24 o 
   5  23   2      401.74      419.30     18.00 o 
   6  23   2       41.55       60.55     23.24 o 
  -6  24   2      100.30      113.16     19.68 o 
  -5  24   2        7.38       15.12     14.06 o 
  -4  24   2       14.75       31.64     11.81 o 
  -3  24   2        1.59        2.14     12.37 o 
  -2  24   2       23.59       31.63     12.81 o 
  -1  24   2      858.20      799.94     16.44 o 
   0  24   2       54.37       39.40     11.15 o 
   1  24   2       45.63       50.05     14.05 o 
   2  24   2     1487.49     1493.93     23.69 o 
   3  24   2      516.07      516.13     14.96 o 
   4  24   2        0.04       -4.01     13.45 o 
   5  24   2        0.51       16.57     15.95 o 
   6  24   2      239.05      286.80     26.77 o 
  -6  25   2        0.98       12.42     19.86 o 
  -5  25   2     1334.06     1388.88     31.90 o 
  -4  25   2      516.05      501.79     18.91 o 
  -3  25   2        9.79      -13.58     13.58 o 
  -2  25   2       29.52       19.88     13.32 o 
  -1  25   2     1918.68     1819.17     24.93 o 
   0  25   2     1548.50     1498.81     22.80 o 
   1  25   2     1076.01     1034.70     20.67 o 
   2  25   2        1.89       20.61     13.64 o 
   3  25   2      483.11      494.28     19.59 o 
   4  25   2      358.82      392.16     18.76 o 
   5  25   2      848.94      925.13     29.45 o 
  -5  26   2      143.46      177.41     22.64 o 
  -4  26   2      223.76      280.50     18.77 o 
  -3  26   2      533.07      520.15     17.69 o 
  -2  26   2      267.45      264.21     15.16 o 
  -1  26   2        1.43       14.69     12.23 o 
   0  26   2     1174.12     1097.00     19.54 o 
   1  26   2      841.36      859.13     20.00 o 
   2  26   2        5.48        1.87     14.56 o 
   3  26   2       42.96       56.12     17.44 o 
   4  26   2      700.14      805.08     39.63 o 
   5  26   2      691.97      741.46     32.95 o 
  -5  27   2       20.09       28.70     21.71 o 
  -4  27   2       13.77       34.70     17.90 o 
  -3  27   2     1695.06     1692.35     26.63 o 
  -2  27   2      849.64      869.06     20.54 o 
  -1  27   2        3.50      -12.51     12.51 o 
   0  27   2        2.57      -11.92     12.98 o 
   1  27   2      682.60      646.92     18.27 o 
   2  27   2      369.07      370.85     17.43 o 
   3  27   2      242.24      258.38     22.45 o 
   4  27   2       80.71       66.92     21.73 o 
   5  27   2      142.80      151.62     28.09 o 
  -5  28   2      421.99      472.70     36.53 o 
  -4  28   2     1020.12      993.00     26.72 o 
  -3  28   2       13.85       24.89     16.67 o 
  -2  28   2     1474.51     1344.52     22.54 o 
  -1  28   2      512.17      475.97     18.57 o 
   0  28   2       16.57       19.23     13.59 o 
   1  28   2        0.25      -14.77     15.09 o 
   2  28   2     1265.82     1253.72     29.95 o 
   3  28   2     1214.70     1264.87     33.02 o 
   4  28   2       16.55       52.98     21.92 o 
  -4  29   2      894.67      906.69     25.89 o 
  -3  29   2        1.21       -5.20     17.11 o 
  -2  29   2      170.09      181.76     15.27 o 
  -1  29   2     1101.17     1129.18     22.93 o 
   0  29   2       76.06       84.39     14.39 o 
   1  29   2       47.26       59.90     14.34 o 
   2  29   2       86.89       69.30     20.41 o 
   3  29   2      470.43      492.00     23.97 o 
   4  29   2        2.92        4.20     30.59 o 
  -4  30   2      466.63      508.19     23.88 o 
  -3  30   2      437.27      434.70     20.79 o 
  -2  30   2      310.50      274.76     16.39 o 
  -1  30   2        0.20        2.13     14.82 o 
   0  30   2      903.96      869.52     24.05 o 
   1  30   2     1376.52     1377.49     24.53 o 
   2  30   2        0.49        5.70     20.44 o 
   3  30   2        1.58       16.43     22.82 o 
  -3  31   2      508.72      471.34     24.42 o 
  -2  31   2      300.97      327.07     17.52 o 
  -1  31   2       74.51       83.62     16.24 o 
   0  31   2       20.57        6.08     15.88 o 
   1  31   2      382.59      363.54     18.30 o 
   2  31   2       49.29       58.18     22.51 o 
  -2  32   2      637.42      628.89     21.07 o 
  -1  32   2      686.65      681.71     20.79 o 
   0  32   2      116.01      127.94     17.84 o 
   1  32   2       63.18       61.85     17.30 o 
   2  32   2      898.62      910.25     28.67 o 
  -1  33   2      182.10      214.76     26.58 o 
   0  33   2      352.25      384.49     19.55 o 
  -9   1   3      316.59      396.47     41.25 o 
  -8   1   3      604.57      592.42     19.13 o 
  -7   1   3     1215.19     1196.96     20.08 o 
  -6   1   3     1355.55     1299.88     18.63 o 
  -5   1   3     1592.50     1472.10     18.62 o 
  -4   1   3     3129.44     3147.22     32.93 o 
  -3   1   3     4719.20     4991.18     35.09 o 
  -2   1   3     3807.40     3881.68     22.46 o 
  -1   1   3     5986.78     6194.08     35.18 o 
   0   1   3    12827.24    13465.97     97.36 o 
   1   1   3     4341.92     4470.91     41.25 o 
   2   1   3    11965.37    13011.61     82.96 o 
   3   1   3     9563.63    10501.10     96.89 o 
   4   1   3     2295.17     2440.55     30.12 o 
   5   1   3     1037.75      985.82     21.28 o 
   6   1   3     1278.31     1214.15     17.96 o 
   7   1   3     1117.16     1051.92     19.23 o 
   8   1   3      252.62      296.56     15.04 o 
  -9   2   3        1.26        2.44     24.94 o 
  -8   2   3        4.05       26.65     18.90 o 
  -7   2   3       96.93       96.52     11.01 o 
  -6   2   3       51.22       41.18      8.27 o 
  -5   2   3      526.14      506.92     10.82 o 
  -4   2   3        6.74        8.21      4.10 o 
  -3   2   3       94.07      138.89      7.09 o 
  -2   2   3     1584.99     1650.39     11.58 o 
  -1   2   3     2779.82     2816.62     38.78 o 
   0   2   3      859.92      849.50      8.88 o 
   1   2   3        0.04        8.95      2.14 o 
   2   2   3       59.36       96.00      2.74 o 
   3   2   3      560.16      658.26     11.11 o 
   4   2   3     3702.44     3958.36     46.00 o 
   5   2   3      712.81      708.65     18.44 o 
   6   2   3       10.62       13.30      7.80 o 
   7   2   3       17.09       32.14     15.95 o 
   8   2   3        0.82       18.32     13.34 o 
  -9   3   3      443.45      545.02     38.56 o 
  -8   3   3     1322.50     1303.54     35.44 o 
  -7   3   3      730.92      761.62     40.65 o 
  -6   3   3     1259.56     1159.08     17.71 o 
  -5   3   3     2704.65     2689.79     29.73 o 
  -4   3   3     4022.20     3952.13     36.61 o 
  -3   3   3     4644.89     4743.26     38.99 o 
  -2   3   3    13732.29    14529.22    104.97 o 
  -1   3   3    12356.53    12824.89     84.19 o 
   0   3   3     6350.75     6476.36     48.90 o 
   1   3   3    15635.17    16551.98    125.39 o 
   2   3   3     1791.61     1683.26     16.73 o 
   3   3   3       17.00       20.72      3.70 o 
   4   3   3     3917.29     3894.94     85.23 o 
   5   3   3     5117.58     4829.71     71.15 o 
   6   3   3     1559.62     1521.10     37.29 o 
   7   3   3      178.26      201.34     11.47 o 
   8   3   3      575.23      588.43     18.00 o 
  -9   4   3        4.67       10.74     26.06 o 
  -8   4   3      344.46      353.46     23.89 o 
  -7   4   3      378.63      381.89     21.88 o 
  -6   4   3       68.13       53.33     13.64 o 
  -5   4   3      188.26      190.41      8.40 o 
  -4   4   3     1095.54     1122.47     12.66 o 
  -3   4   3     1922.11     2052.28     24.97 o 
  -2   4   3     2393.94     2527.60     24.56 o 
  -1   4   3     1383.49     1449.59     10.48 o 
   0   4   3     8864.49     9050.29     68.25 o 
   1   4   3       22.90       25.90      4.00 o 
   2   4   3     1406.89     1684.68     16.98 o 
   3   4   3       13.56       24.32      4.82 o 
   4   4   3       19.66       26.01      6.54 o 
   5   4   3      286.12      289.44     14.37 o 
   6   4   3        6.29        7.35     14.27 o 
   7   4   3      179.97      213.22     12.86 o 
   8   4   3       57.05       84.33     17.25 o 
  -9   5   3      176.61      185.84     27.24 o 
  -8   5   3      168.39      181.65     21.89 o 
  -7   5   3      882.23      875.94     28.12 o 
  -6   5   3     4061.37     3797.68    100.42 o 
  -5   5   3     1484.68     1488.53     22.41 o 
  -4   5   3     2316.40     2305.83     21.43 o 
  -3   5   3     1153.54     1117.21     10.26 o 
  -2   5   3     6042.72     6266.59     41.31 o 
  -1   5   3     6939.83     7363.39     44.34 o 
   0   5   3     5831.03     6082.71     41.69 o 
   1   5   3     1441.29     1325.55     11.81 o 
   2   5   3      130.33      109.79      3.96 o 
   3   5   3     5790.86     5687.97     52.08 o 
   4   5   3     4050.21     3944.73     47.98 o 
   5   5   3       28.48        0.21     10.80 o 
   6   5   3      510.78      526.06     22.37 o 
   7   5   3     1380.71     1252.45     32.64 o 
   8   5   3     1158.18     1203.36     22.16 o 
  -9   6   3      263.37      321.60     28.94 o 
  -8   6   3       46.02       55.67     21.79 o 
  -7   6   3        0.20       -9.24      9.24 o 
  -6   6   3     2148.53     2096.81     34.00 o 
  -5   6   3     1453.69     1431.96     20.23 o 
  -4   6   3       48.74       54.98      5.08 o 
  -3   6   3      407.35      494.97      7.97 o 
  -2   6   3     8061.37     7808.68     47.30 o 
  -1   6   3     2895.05     2771.15     17.96 o 
   0   6   3      536.92      537.58      6.92 o 
   1   6   3       28.08       42.24      3.47 o 
   2   6   3     3296.29     3269.81     25.71 o 
   3   6   3     3363.17     3369.61     26.75 o 
   4   6   3     1823.22     1902.33     17.66 o 
   5   6   3       32.91       26.38     12.47 o 
   6   6   3      197.85      218.38     21.95 o 
   7   6   3      111.26      112.29     19.59 o 
   8   6   3      297.06      343.45     19.28 o 
  -9   7   3      560.23      656.47     46.83 o 
  -8   7   3      792.16      801.40     33.72 o 
  -7   7   3      138.86      151.16      9.90 o 
  -6   7   3      141.14      158.90      8.72 o 
  -5   7   3     2110.01     2116.48     19.54 o 
  -4   7   3     2115.96     2107.02     17.56 o 
  -3   7   3     2437.95     2379.09     17.51 o 
  -2   7   3     2295.47     2264.99     14.13 o 
  -1   7   3      314.87      415.37      5.33 o 
   0   7   3     2432.22     2243.92     16.47 o 
   1   7   3     2981.10     3081.37     24.49 o 
   2   7   3    11276.65    11729.98     85.96 o 
   3   7   3      122.66      125.99      5.12 o 
   4   7   3      783.36      776.83     10.28 o 
   5   7   3     1325.03     1295.32     29.97 o 
   6   7   3     1762.18     1770.37     36.75 o 
   7   7   3        3.22       -5.11     19.24 o 
   8   7   3        3.08       26.15     11.32 o 
  -9   8   3       37.25       97.69     28.27 o 
  -8   8   3      542.59      553.94     28.11 o 
  -7   8   3     1390.35     1371.41     19.19 o 
  -6   8   3      298.85      281.04     10.03 o 
  -5   8   3       29.78       24.22      6.20 o 
  -4   8   3     4357.42     4366.34     34.62 o 
  -3   8   3     6700.61     6648.92     44.26 o 
  -2   8   3       31.14       66.42      2.98 o 
  -1   8   3     8546.02     8837.69     48.79 o 
   0   8   3     5510.68     5325.01     36.45 o 
   1   8   3     6826.57     7092.53     53.09 o 
   2   8   3     1343.83     1530.73     14.33 o 
   3   8   3      311.81      313.83      9.48 o 
   4   8   3     4183.91     4159.04     33.21 o 
   5   8   3     1016.82     1068.35     27.27 o 
   6   8   3     1160.24     1114.89     29.77 o 
   7   8   3      186.52      235.70     22.19 o 
   8   8   3        1.66        8.80     24.74 o 
  -8   9   3        0.92        0.93     33.47 o 
  -7   9   3     1541.97     1535.43     23.20 o 
  -6   9   3      493.74      514.06     14.41 o 
  -5   9   3       15.38       29.46      6.42 o 
  -4   9   3      821.49      852.93     10.73 o 
  -3   9   3     1447.89     1466.74     12.46 o 
  -2   9   3       15.15       16.38      3.41 o 
  -1   9   3     3437.78     3542.97     22.97 o 
   0   9   3     2558.51     2672.27     23.45 o 
   1   9   3        1.49        3.01      2.85 o 
   2   9   3       35.92       45.90      5.79 o 
   3   9   3     5357.49     5438.73     42.11 o 
   4   9   3     5440.58     5447.70     42.81 o 
   5   9   3       18.56       32.29     13.85 o 
   6   9   3      521.42      500.43     21.87 o 
   7   9   3      854.23      822.42     33.36 o 
   8   9   3      423.59      486.35     30.41 o 
  -8  10   3       68.33       74.91     24.37 o 
  -7  10   3       90.20       85.63     19.64 o 
  -6  10   3     2406.53     2389.76     26.14 o 
  -5  10   3     6072.24     5900.57     46.23 o 
  -4  10   3       28.74       38.19      4.79 o 
  -3  10   3      438.44      450.80      7.56 o 
  -2  10   3     8482.65     8351.41     46.71 o 
  -1  10   3    22823.47    22542.69    133.03 o 
   0  10   3       35.45       60.27      3.56 o 
   1  10   3       72.62       70.41      3.77 o 
   2  10   3     4663.71     4806.64     37.59 o 
   3  10   3     4225.91     4238.58     34.03 o 
   4  10   3       62.42       71.65      6.16 o 
   5  10   3      913.02      850.03     21.54 o 
   6  10   3      462.71      427.57     21.99 o 
   7  10   3      248.51      259.70     29.41 o 
   8  10   3      308.32      338.84     28.19 o 
  -7  11   3       64.53       91.52     20.47 o 
  -6  11   3       14.14       22.92      8.56 o 
  -5  11   3     1670.42     1660.49     17.69 o 
  -4  11   3      784.31      780.48      9.70 o 
  -3  11   3     2685.21     2713.60     20.38 o 
  -2  11   3     2610.05     2662.47     18.56 o 
  -1  11   3     1861.30     2040.86     13.55 o 
   0  11   3       46.63       71.94      3.33 o 
   1  11   3     5655.73     6021.40     34.31 o 
   2  11   3     5866.80     5924.67     40.21 o 
   3  11   3      429.82      440.91      9.17 o 
   4  11   3      162.70      182.88     11.87 o 
   5  11   3     3842.10     3810.41     41.26 o 
   6  11   3     1922.12     1818.57     88.01 o 
   7  11   3       10.21        5.12     21.49 o 
  -7  12   3     2599.97     2555.30     55.56 o 
  -6  12   3       26.32       34.56     13.76 o 
  -5  12   3        1.27        0.67      5.84 o 
  -4  12   3     8378.39     8133.85     54.53 o 
  -3  12   3    10603.08    10625.76     69.88 o 
  -2  12   3      849.96      856.97     10.06 o 
  -1  12   3      101.48      147.79      4.07 o 
   0  12   3    11992.60    11937.63     65.77 o 
   1  12   3    14143.90    14556.12     96.50 o 
   2  12   3      570.21      594.05      8.56 o 
   3  12   3      370.38      347.60      8.91 o 
   4  12   3     1666.73     1677.74     17.66 o 
   5  12   3     1622.57     1667.99     22.54 o 
   6  12   3       96.85      102.79     24.35 o 
   7  12   3     1391.72     1382.99     63.13 o 
  -6  13   3     1492.76     1469.94     20.03 o 
  -5  13   3       25.56       37.89      6.40 o 
  -4  13   3       16.78       24.89      5.67 o 
  -3  13   3        7.43       19.71      4.87 o 
  -2  13   3       51.57       73.36      6.63 o 
  -1  13   3     2452.46     2378.17     17.23 o 
   0  13   3     3346.94     3481.93     23.29 o 
   1  13   3      153.20      165.06      8.39 o 
   2  13   3     1556.14     1599.98     15.39 o 
   3  13   3     6062.61     6169.71     42.50 o 
   4  13   3     3701.95     3656.16     27.30 o 
   5  13   3      409.55      400.56     12.93 o 
   6  13   3       18.66       22.12     10.50 o 
  -6  14   3     4401.61     4327.01     42.82 o 
  -5  14   3     4344.76     4246.47     31.35 o 
  -4  14   3      168.92      161.02      6.59 o 
  -3  14   3      276.85      311.98      9.35 o 
  -2  14   3    17334.77    17548.04    116.55 o 
  -1  14   3    14047.29    13625.53     84.39 o 
   0  14   3      216.56      242.05      5.54 o 
   1  14   3      408.68      413.86     11.60 o 
   2  14   3     5094.59     5245.31     36.78 o 
   3  14   3     4721.04     4874.72     34.71 o 
   4  14   3      167.02      174.71     10.08 o 
   5  14   3      707.18      691.17     12.30 o 
   6  14   3      572.60      581.64     16.89 o 
   7  14   3      250.56      237.87     15.13 o 
  -6  15   3      102.42      118.44     12.64 o 
  -5  15   3      201.68      206.41      8.70 o 
  -4  15   3      106.95      109.72      7.59 o 
  -3  15   3        9.32       21.00      5.53 o 
  -2  15   3     1803.09     1719.38     16.37 o 
  -1  15   3      188.18      167.23      6.85 o 
   0  15   3      254.85      256.03      5.79 o 
   1  15   3     1954.45     1920.91     17.16 o 
   2  15   3     3255.96     3354.00     25.54 o 
   3  15   3     1274.06     1295.22     13.73 o 
   4  15   3     1402.49     1382.76     14.45 o 
   5  15   3     1624.71     1585.99     18.38 o 
   6  15   3     1128.83     1117.61     25.24 o 
   7  15   3      253.52      237.07     15.30 o 
  -6  16   3        1.60        9.46     12.89 o 
  -5  16   3       41.03       38.58      8.36 o 
  -4  16   3     4690.57     4574.27     37.90 o 
  -3  16   3    10480.41    10310.09     87.75 o 
  -2  16   3      194.30      193.63      7.42 o 
  -1  16   3      227.89      216.53      6.47 o 
   0  16   3    12143.90    12133.19     73.76 o 
   1  16   3     3289.06     3336.44     26.14 o 
   2  16   3       88.51      106.63      6.50 o 
   3  16   3      439.34      403.37     10.23 o 
   4  16   3     2229.42     2310.81     23.17 o 
   5  16   3     1581.98     1635.60     22.30 o 
   6  16   3     1005.17     1013.54     25.34 o 
   7  16   3      308.50      339.97     17.70 o 
  -6  17   3      171.42      185.52     10.89 o 
  -5  17   3      252.81      294.23     10.14 o 
  -4  17   3      237.80      218.31      9.08 o 
  -3  17   3       77.21       73.84      7.29 o 
  -2  17   3      459.50      420.47      9.28 o 
  -1  17   3      372.74      372.93      7.41 o 
   0  17   3      526.89      479.77     14.28 o 
   1  17   3     2492.46     2429.96     21.16 o 
   2  17   3     1054.67     1046.76     14.68 o 
   3  17   3     1874.44     1853.80     20.08 o 
   4  17   3     1189.31     1258.97     16.78 o 
   5  17   3     1125.37     1170.32     19.52 o 
   6  17   3      891.26      930.98     26.27 o 
   7  17   3      365.50      465.89     20.79 o 
  -6  18   3     2200.52     2210.59     26.35 o 
  -5  18   3     5009.56     5004.09     41.98 o 
  -4  18   3        2.18       14.88      8.33 o 
  -3  18   3      447.05      419.91     11.58 o 
  -2  18   3     6882.02     6804.90     49.09 o 
  -1  18   3     9186.47     9015.97     56.62 o 
   0  18   3       71.35       75.98      7.32 o 
   1  18   3        4.78        0.62      6.81 o 
   2  18   3     4025.63     4176.92     55.37 o 
   3  18   3     2687.45     2689.71     26.26 o 
   4  18   3      353.54      302.31     10.60 o 
   5  18   3      279.18      299.18     12.84 o 
   6  18   3      453.41      508.03     21.02 o 
   7  18   3      197.69      265.76     25.24 o 
  -6  19   3      150.04      174.81     12.02 o 
  -5  19   3      216.33      237.86     10.75 o 
  -4  19   3       30.14       33.53      8.82 o 
  -3  19   3      747.43      719.52     12.89 o 
  -2  19   3        0.98       -1.00      7.42 o 
  -1  19   3      803.29      788.24     11.66 o 
   0  19   3      421.38      354.82     10.30 o 
   1  19   3     1082.60     1063.16     14.27 o 
   2  19   3      665.25      671.20     13.58 o 
   3  19   3     2750.52     2821.21     27.42 o 
   4  19   3     1162.52     1121.08     17.36 o 
   5  19   3      784.00      790.34     18.87 o 
   6  19   3      171.47      203.24     19.97 o 
   7  19   3      420.52      495.94     23.74 o 
  -6  20   3       15.10       45.38     12.22 o 
  -5  20   3        4.89       18.12     10.21 o 
  -4  20   3     5062.67     4832.50     43.54 o 
  -3  20   3     4499.58     4396.44     35.01 o 
  -2  20   3      144.40      146.78      8.73 o 
  -1  20   3       51.05       57.86      9.13 o 
   0  20   3     4654.93     4559.50     40.63 o 
   1  20   3     8399.92     8414.02     59.72 o 
   2  20   3      906.94      861.47     17.48 o 
   3  20   3      193.33      188.19     10.49 o 
   4  20   3     1882.55     1979.35     23.27 o 
   5  20   3      867.18      914.67     20.94 o 
   6  20   3      311.86      310.73     22.59 o 
  -6  21   3       65.11       75.93     12.91 o 
  -5  21   3        6.88       17.87     11.08 o 
  -4  21   3      561.01      570.14     14.22 o 
  -3  21   3      690.15      677.32     13.46 o 
  -2  21   3      138.64      139.50     11.69 o 
  -1  21   3      333.44      335.23     11.00 o 
   0  21   3       85.76       78.82     10.29 o 
   1  21   3     1203.98     1194.73     15.71 o 
   2  21   3     1108.51     1134.40     17.73 o 
   3  21   3     1086.41     1113.83     18.56 o 
   4  21   3      459.96      461.58     13.74 o 
   5  21   3      767.74      794.57     20.95 o 
   6  21   3      686.69      719.34     30.76 o 
  -6  22   3     1888.61     1979.24     43.48 o 
  -5  22   3     1803.92     1874.88     31.15 o 
  -4  22   3       59.44       45.80     10.64 o 
  -3  22   3        7.63       28.29      9.81 o 
  -2  22   3     5706.52     5478.75     48.88 o 
  -1  22   3     5005.68     4921.20     40.28 o 
   0  22   3       15.77       10.02     11.68 o 
   1  22   3      121.59      119.45     11.97 o 
   2  22   3     2857.35     2883.72     29.30 o 
   3  22   3     2179.30     2333.64     25.98 o 
   4  22   3      360.75      338.33     13.44 o 
   5  22   3      257.31      250.44     19.46 o 
   6  22   3      281.45      312.00     25.24 o 
  -6  23   3      344.18      372.58     16.41 o 
  -5  23   3      257.87      259.22     13.53 o 
  -4  23   3      160.71      156.21     12.01 o 
  -3  23   3      292.73      313.29     17.91 o 
  -2  23   3        0.75        2.61     11.70 o 
  -1  23   3      907.38      873.39     19.11 o 
   0  23   3     1247.03     1187.16     19.82 o 
   1  23   3      103.14      115.46     12.49 o 
   2  23   3      311.61      314.29     13.27 o 
   3  23   3      584.21      575.85     16.36 o 
   4  23   3     1414.61     1498.30     23.65 o 
   5  23   3      177.48      186.62     20.59 o 
   6  23   3      135.13      121.99     25.17 o 
  -6  24   3       19.93       12.18     14.99 o 
  -5  24   3        0.54       25.60     21.77 o 
  -4  24   3     1860.44     1844.79     36.78 o 
  -3  24   3     2435.51     2413.18     29.51 o 
  -2  24   3        7.10       18.02     16.20 o 
  -1  24   3       44.57       46.23     11.12 o 
   0  24   3     3017.67     2933.32     28.87 o 
   1  24   3     1087.75     1086.46     20.86 o 
   2  24   3        1.61      -11.35     15.21 o 
   3  24   3       55.87       57.88     14.92 o 
   4  24   3      673.34      762.48     20.65 o 
   5  24   3      262.49      331.97     18.89 o 
  -6  25   3      103.19      115.75     21.70 o 
  -5  25   3      760.63      803.57     32.84 o 
  -4  25   3       19.45       45.96     16.41 o 
  -3  25   3      314.93      316.94     16.87 o 
  -2  25   3     1118.15     1036.71     31.05 o 
  -1  25   3      104.89      117.66     12.14 o 
   0  25   3       14.43       44.14     11.96 o 
   1  25   3      343.11      328.27     14.77 o 
   2  25   3     2805.20     2713.76     36.68 o 
   3  25   3        1.80       17.78     16.84 o 
   4  25   3       72.74       68.85     13.97 o 
   5  25   3      544.85      601.06     31.90 o 
  -5  26   3     1019.61     1008.97     32.13 o 
  -4  26   3        5.99       15.59     16.87 o 
  -3  26   3       80.77       62.19     14.36 o 
  -2  26   3     1108.29     1089.37     22.22 o 
  -1  26   3     1244.40     1223.93     20.87 o 
   0  26   3        0.75        4.81     12.02 o 
   1  26   3      108.54      109.10     14.87 o 
   2  26   3      513.26      589.73     21.60 o 
   3  26   3      222.37      281.66     19.23 o 
   4  26   3       10.09        1.73     18.63 o 
   5  26   3       68.76       68.04     31.99 o 
  -5  27   3       27.05       -4.25     22.31 o 
  -4  27   3      674.91      679.10     24.09 o 
  -3  27   3      194.77      188.70     17.08 o 
  -2  27   3       46.00       35.61     13.10 o 
  -1  27   3      273.42      266.49     17.03 o 
   0  27   3     1784.70     1706.34     23.99 o 
   1  27   3       35.07       21.71     15.04 o 
   2  27   3       78.39       59.23     17.82 o 
   3  27   3      929.76      923.44     35.80 o 
   4  27   3      981.85     1056.29     45.21 o 
  -5  28   3       72.56      110.62     25.21 o 
  -4  28   3      371.82      420.48     21.92 o 
  -3  28   3      894.83      885.91     33.92 o 
  -2  28   3        0.74        7.06     13.89 o 
  -1  28   3        2.96      -12.02     13.86 o 
   0  28   3      505.76      536.93     16.86 o 
   1  28   3      617.08      609.38     18.99 o 
   2  28   3       10.10        4.47     18.10 o 
   3  28   3       13.00       -2.12     19.77 o 
   4  28   3      168.61      184.03     30.00 o 
  -4  29   3      235.08      264.22     21.62 o 
  -3  29   3      217.83      240.67     18.86 o 
  -2  29   3      868.27      849.85     19.73 o 
  -1  29   3       89.49      100.25     15.09 o 
   0  29   3      318.90      300.90     15.59 o 
   1  29   3     1516.45     1482.71     24.74 o 
   2  29   3      451.58      455.29     22.88 o 
   3  29   3        9.05        3.39     20.47 o 
  -4  30   3        0.27       15.56     26.54 o 
  -3  30   3        4.25        1.98     18.39 o 
  -2  30   3      409.91      447.17     17.49 o 
  -1  30   3      480.55      491.55     18.30 o 
   0  30   3        1.77       -4.08     15.51 o 
   1  30   3      135.01      137.72     16.40 o 
   2  30   3      347.46      366.94     22.89 o 
   3  30   3      229.84      230.83     23.19 o 
  -3  31   3       43.91       32.35     16.40 o 
  -2  31   3      480.70      484.21     21.27 o 
  -1  31   3     1191.72     1195.92     25.06 o 
   0  31   3      332.49      349.91     17.96 o 
   1  31   3      128.92      144.87     17.27 o 
   2  31   3      127.49      131.60     22.83 o 
  -2  32   3        1.03       32.86     17.22 o 
  -1  32   3       60.58       82.49     17.55 o 
   0  32   3      270.16      270.16     18.67 o 
   1  32   3      105.93      117.97     18.25 o 
  -7   0   4     1065.56      995.51     42.88 o 
  -6   0   4     6518.23     6595.76     95.72 o 
  -5   0   4     8024.66     7787.73    110.11 o 
  -4   0   4       63.04       74.84     10.96 o 
  -3   0   4     2562.08     2645.33     40.36 o 
  -2   0   4       41.36       63.88      6.52 o 
  -1   0   4    11154.25    11694.44    144.93 o 
   0   0   4     7113.65     7230.92     63.42 o 
   1   0   4    12556.29    13013.43    133.27 o 
   2   0   4     2154.29     2269.23     33.95 o 
   6   0   4      120.73      130.25     13.30 o 
   7   0   4      320.31      336.31     29.83 o 
   8   0   4     2226.66     2128.11     44.26 o 
  -7   1   4      428.13      441.94     32.66 o 
  -6   1   4     1179.30     1150.60     26.34 o 
  -5   1   4     2449.01     2274.23     38.01 o 
  -4   1   4     4913.88     4911.52     66.42 o 
  -3   1   4     3735.10     3938.22     40.41 o 
  -2   1   4     5239.78     5669.38     52.94 o 
  -1   1   4    15839.37    16251.59    131.61 o 
   0   1   4    16491.97    16508.24    105.36 o 
   1   1   4     6215.67     6217.10     40.96 o 
   2   1   4     4202.99     4598.45     40.02 o 
   3   1   4     1659.11     1700.54     28.22 o 
   6   1   4       68.44       76.48      8.98 o 
   7   1   4      222.17      228.81     12.68 o 
   8   1   4       75.20      104.24     16.16 o 
  -8   2   4     1594.88     1615.31     78.79 o 
  -7   2   4     4399.49     4301.40     68.36 o 
  -6   2   4        0.76        5.87     12.70 o 
  -5   2   4      414.74      380.35     15.55 o 
  -4   2   4     5375.53     5414.78     55.06 o 
  -3   2   4     7146.05     7108.86     99.57 o 
  -2   2   4     1708.39     1563.49     22.11 o 
  -1   2   4    13914.54    13155.85    118.65 o 
   0   2   4      404.79      394.44      7.34 o 
   1   2   4     4876.65     4720.73     33.50 o 
   2   2   4     8235.16     8578.05     75.02 o 
   3   2   4    10924.99    11647.52    129.64 o 
   4   2   4      309.61      384.85     20.43 o 
   5   2   4       18.21        1.96     10.30 o 
   6   2   4     2964.34     2814.48     46.86 o 
   7   2   4     3368.70     3137.95     37.30 o 
   8   2   4       35.07       58.00     14.56 o 
  -8   3   4       15.92       22.27     20.21 o 
  -7   3   4      445.99      462.54     20.89 o 
  -6   3   4     3403.42     3274.13     52.81 o 
  -5   3   4     1896.60     1874.92     23.32 o 
  -4   3   4      827.79      759.95     13.11 o 
  -3   3   4     6574.09     6807.58     67.94 o 
  -2   3   4     8693.35     9075.83     88.74 o 
  -1   3   4    12782.43    13127.95     98.74 o 
   0   3   4     6441.66     6386.19     56.54 o 
   1   3   4    11004.92    11396.31     77.87 o 
   2   3   4     5983.58     6029.57     53.56 o 
   3   3   4      997.07     1056.74     11.69 o 
   4   3   4      121.05      146.90      8.06 o 
   5   3   4     1467.15     1410.33     28.21 o 
   6   3   4      507.48      513.04     22.27 o 
   7   3   4        1.59        7.92     10.88 o 
   8   3   4        5.21       12.89     13.96 o 
  -9   4   4     2015.49     2086.85     51.21 o 
  -8   4   4        1.32        2.83     19.40 o 
  -7   4   4       51.18       54.02     16.81 o 
  -6   4   4     1044.62     1059.30     26.99 o 
  -5   4   4     7829.52     7893.61     98.42 o 
  -4   4   4        5.49       14.86      6.73 o 
  -3   4   4     2657.17     2626.11     28.97 o 
  -2   4   4     2610.13     2843.36     23.05 o 
  -1   4   4     1368.30     1374.17     13.19 o 
   0   4   4     4346.05     4489.69     38.39 o 
   1   4   4     7773.78     7935.62     66.08 o 
   2   4   4      476.18      525.84      9.16 o 
   3   4   4      999.62     1064.55     18.49 o 
   4   4   4     5636.76     5240.07     76.35 o 
   5   4   4     6735.45     6433.08     93.45 o 
   6   4   4      240.58      223.54     33.19 o 
   7   4   4       61.13       62.71     11.11 o 
   8   4   4      545.81      542.26     17.32 o 
  -9   5   4        7.02       26.63     29.02 o 
  -8   5   4      733.53      740.32     18.25 o 
  -7   5   4      547.63      560.44     51.46 o 
  -6   5   4       10.15        3.79     13.32 o 
  -5   5   4     3683.86     3511.98     41.38 o 
  -4   5   4     6313.86     6229.13     63.43 o 
  -3   5   4     1923.36     1981.07     17.59 o 
  -2   5   4     1687.44     1753.52     14.09 o 
  -1   5   4    11167.68    11210.23     76.06 o 
   0   5   4    19163.69    19485.43    145.07 o 
   1   5   4     4520.54     4733.07     43.04 o 
   2   5   4       14.04        9.63      4.92 o 
   3   5   4     3078.73     3096.06     25.11 o 
   4   5   4     2533.18     2526.35     41.34 o 
   5   5   4      528.47      604.84     20.99 o 
   6   5   4        5.26       -0.62     15.02 o 
   7   5   4        3.19       12.44     19.84 o 
   8   5   4      383.06      401.74     21.75 o 
  -9   6   4       32.21       44.79     27.22 o 
  -8   6   4      770.73      798.83     33.89 o 
  -7   6   4     2435.93     2353.01     27.68 o 
  -6   6   4      101.77      104.28      9.35 o 
  -5   6   4      314.90      305.66      8.00 o 
  -4   6   4     2872.67     2899.16     24.63 o 
  -3   6   4     8052.12     8297.59     62.12 o 
  -2   6   4    10489.08    10835.90     72.20 o 
  -1   6   4     3593.12     3384.89     25.09 o 
   0   6   4      921.50     1054.06     14.85 o 
   1   6   4     2173.24     2182.71     18.80 o 
   2   6   4     2066.93     2002.30     18.25 o 
   3   6   4    12626.11    12406.45     91.13 o 
   4   6   4      481.76      467.93     10.23 o 
   5   6   4      204.82      185.45     16.22 o 
   6   6   4     2467.63     2269.01     43.61 o 
   7   6   4     1802.52     1741.81     41.16 o 
   8   6   4      109.72      132.29     14.00 o 
  -9   7   4       26.61       30.92     27.49 o 
  -8   7   4      151.35      168.95     40.75 o 
  -7   7   4     1665.49     1636.39     22.09 o 
  -6   7   4     2000.78     1966.87     23.48 o 
  -5   7   4      632.64      571.72     10.76 o 
  -4   7   4      185.81      190.14      8.18 o 
  -3   7   4     2787.45     2537.78     21.79 o 
  -2   7   4    21802.65    22594.95    133.15 o 
  -1   7   4     1553.31     1409.51     11.61 o 
   0   7   4      922.85      951.45     12.44 o 
   1   7   4     7153.03     7170.52     53.86 o 
   2   7   4     8541.50     8619.57     64.29 o 
   3   7   4      441.82      450.37      8.45 o 
   4   7   4        9.73       12.31      7.82 o 
   5   7   4      258.76      264.11     15.99 o 
   6   7   4     1647.19     1687.60     37.71 o 
   7   7   4       13.44       38.10     24.00 o 
   8   7   4      188.45      194.57     13.98 o 
  -9   8   4      666.67      685.01     51.71 o 
  -8   8   4       96.08       84.75     23.64 o 
  -7   8   4      587.00      557.58     14.53 o 
  -6   8   4     2375.10     2217.73     25.36 o 
  -5   8   4     4028.97     3973.75     34.81 o 
  -4   8   4       38.23       55.49      6.04 o 
  -3   8   4     3577.90     3621.82     29.52 o 
  -2   8   4     2305.27     2405.11     17.28 o 
  -1   8   4     2267.08     2346.41     17.50 o 
   0   8   4     3638.72     3665.84     26.23 o 
   1   8   4     6460.92     6545.70     49.61 o 
   2   8   4       77.75       97.79      5.84 o 
   3   8   4      221.74      258.48      7.83 o 
   4   8   4     3473.61     3293.04     35.95 o 
   5   8   4     5085.86     4938.63     75.88 o 
   6   8   4       21.53       37.08     16.99 o 
   7   8   4       47.55       55.05     21.97 o 
   8   8   4      645.19      613.85     17.65 o 
  -8   9   4      668.01      747.34     30.86 o 
  -7   9   4       37.00       36.78     10.33 o 
  -6   9   4       33.05       15.75      9.18 o 
  -5   9   4     2014.55     1964.99     19.63 o 
  -4   9   4     7260.98     6988.70     53.79 o 
  -3   9   4      396.67      422.02      9.23 o 
  -2   9   4        1.23       10.07      3.73 o 
  -1   9   4     4676.51     4501.25     35.37 o 
   0   9   4    19264.36    19447.60    127.45 o 
   1   9   4      540.26      499.27      9.82 o 
   2   9   4       35.73       12.10      5.20 o 
   3   9   4     2117.88     2077.54     19.39 o 
   4   9   4     3665.18     3673.98     35.89 o 
   5   9   4       12.63       39.57     15.12 o 
   6   9   4      311.54      268.27     20.12 o 
   7   9   4      305.47      354.47     37.47 o 
   8   9   4      172.72      169.30     28.04 o 
  -8  10   4      859.36      851.23     35.97 o 
  -7  10   4     1388.65     1385.25     21.66 o 
  -6  10   4        0.13        6.22      9.30 o 
  -5  10   4      518.84      524.96     11.35 o 
  -4  10   4      969.69      950.04     14.88 o 
  -3  10   4     1136.85     1020.63     12.47 o 
  -2  10   4     1103.95     1340.78     10.30 o 
  -1  10   4    12015.19    12704.95     82.56 o 
   0  10   4      656.85      682.18      8.33 o 
   1  10   4      248.18      273.29      7.34 o 
   2  10   4     1958.88     1984.46     18.55 o 
   3  10   4     3113.71     3094.08     26.44 o 
   4  10   4       29.23       27.46      6.93 o 
   5  10   4       54.86       34.08      9.24 o 
   6  10   4      751.78      835.97     31.72 o 
   7  10   4     1427.41     1392.78     45.21 o 
   8  10   4        0.82       20.23     27.47 o 
  -7  11   4      358.71      400.68     15.48 o 
  -6  11   4     4030.75     4002.12     40.18 o 
  -5  11   4       11.44       22.70      7.43 o 
  -4  11   4      457.68      502.23     14.56 o 
  -3  11   4     4196.43     4210.90     30.02 o 
  -2  11   4     5566.05     5224.76     37.26 o 
  -1  11   4     1294.26     1318.03     12.08 o 
   0  11   4      117.88      151.77      6.02 o 
   1  11   4     3969.04     3885.83     27.72 o 
   2  11   4     4887.99     4822.06     38.48 o 
   3  11   4        2.26        0.25      6.13 o 
   4  11   4      734.42      719.66     12.23 o 
   5  11   4     1610.52     1740.41     23.86 o 
   6  11   4      751.22      742.13     31.89 o 
   7  11   4       66.38      103.30     25.17 o 
  -7  12   4       26.75       29.07     12.64 o 
  -6  12   4      271.39      273.65     15.59 o 
  -5  12   4      827.90      809.32     14.28 o 
  -4  12   4       36.06       50.15      5.60 o 
  -3  12   4      471.89      465.06      7.66 o 
  -2  12   4      503.04      581.59     12.50 o 
  -1  12   4      634.59      675.32      8.61 o 
   0  12   4       31.80       45.79      3.61 o 
   1  12   4     3560.48     3674.82     26.70 o 
   2  12   4       32.10       28.84      5.13 o 
   3  12   4      127.71       94.18      8.43 o 
   4  12   4      413.86      416.64     10.01 o 
   5  12   4      777.70      737.28     18.45 o 
   6  12   4      148.41      123.91     21.04 o 
  -7  13   4        1.25       -1.05     13.36 o 
  -6  13   4      607.68      554.35     26.01 o 
  -5  13   4     1358.29     1310.59     16.43 o 
  -4  13   4     4592.94     4454.83     32.25 o 
  -3  13   4        0.25        6.54      5.03 o 
  -2  13   4      996.26     1074.91     14.77 o 
  -1  13   4     6509.71     6621.68     54.74 o 
   0  13   4     3023.01     2820.72     18.87 o 
   1  13   4      113.06      130.44      6.52 o 
   2  13   4      987.50     1056.85     13.49 o 
   3  13   4     1242.81     1274.21     13.32 o 
   4  13   4     2853.99     2715.65     25.73 o 
   5  13   4      204.36      223.68     17.67 o 
   6  13   4      490.65      488.83     26.37 o 
  -7  14   4      274.19      273.05     14.72 o 
  -6  14   4        0.16        7.53     12.68 o 
  -5  14   4       47.96       48.48     10.25 o 
  -4  14   4       27.61       23.88      6.41 o 
  -3  14   4      725.17      744.27     10.80 o 
  -2  14   4     1462.15     1611.55     15.65 o 
  -1  14   4       32.47       39.20      4.54 o 
   0  14   4      695.35      713.64      9.23 o 
   1  14   4      404.93      426.48     11.64 o 
   2  14   4      440.24      450.86      8.76 o 
   3  14   4      569.67      559.86      9.79 o 
   4  14   4      142.09      121.21      7.29 o 
   5  14   4        4.02       -8.16      8.16 o 
   6  14   4      142.16       99.67     13.85 o 
   7  14   4      144.80      157.31     19.05 o 
  -7  15   4      857.35      863.36     21.77 o 
  -6  15   4     1308.14     1270.51     24.91 o 
  -5  15   4      191.52      207.68     11.86 o 
  -4  15   4      900.54      936.86     13.98 o 
  -3  15   4     3252.46     3100.88     22.74 o 
  -2  15   4     4882.93     4701.90     38.47 o 
  -1  15   4     1118.46     1109.28     10.53 o 
   0  15   4     2132.54     2206.86     17.10 o 
   1  15   4     2571.24     2516.93     21.07 o 
   2  15   4     5712.76     5595.53     39.62 o 
   3  15   4      996.75     1023.72     13.01 o 
   4  15   4     1016.60      975.22     12.79 o 
   5  15   4      367.25      338.49     11.88 o 
   6  15   4     1138.00     1181.11     27.27 o 
   7  15   4       89.89       77.62     15.44 o 
  -7  16   4        9.22       25.39     14.23 o 
  -6  16   4        0.40      -13.86     13.86 o 
  -5  16   4       56.67       44.09      8.75 o 
  -4  16   4      462.32      441.52     14.29 o 
  -3  16   4       69.35       76.16      7.23 o 
  -2  16   4      278.23      282.02      8.05 o 
  -1  16   4       87.88       89.60      5.44 o 
   0  16   4     2336.59     2355.15     18.19 o 
   1  16   4      209.12      218.28      7.81 o 
   2  16   4      459.66      421.33     12.24 o 
   3  16   4      792.38      699.57     13.18 o 
   4  16   4      578.11      519.91     12.07 o 
   5  16   4      154.50      152.49     11.37 o 
   6  16   4        9.23        8.26     15.27 o 
   7  16   4        0.38        4.72     26.30 o 
  -7  17   4      147.90      153.52     19.17 o 
  -6  17   4      892.26      909.87     54.88 o 
  -5  17   4     2093.23     2060.98     22.51 o 
  -4  17   4     1202.76     1248.96     22.89 o 
  -3  17   4      780.58      794.18     12.63 o 
  -2  17   4     1912.66     1861.36     23.69 o 
  -1  17   4      855.60      799.99     10.39 o 
   0  17   4     7948.66     7925.20     49.95 o 
   1  17   4     3422.65     3477.54     27.85 o 
   2  17   4     2436.00     2553.03     25.22 o 
   3  17   4     1955.25     1864.71     20.64 o 
   4  17   4     1156.59     1200.03     16.83 o 
   5  17   4      230.67      224.93     12.43 o 
   6  17   4      797.89      819.48     26.04 o 
   7  17   4      126.67      105.23     18.16 o 
  -7  18   4       36.85       26.72     18.67 o 
  -6  18   4       62.04       70.68     15.24 o 
  -5  18   4        1.97       -7.34      9.47 o 
  -4  18   4        0.73        6.48      8.58 o 
  -3  18   4      157.34      164.18      8.65 o 
  -2  18   4       95.97       98.65      7.89 o 
  -1  18   4       31.29       36.82      6.67 o 
   0  18   4      287.45      287.46      8.59 o 
   1  18   4      111.68      114.93      8.14 o 
   2  18   4      434.57      403.45     10.97 o 
   3  18   4       32.68       20.72      9.02 o 
   4  18   4       96.71      109.61     13.69 o 
   5  18   4       21.35       13.71     11.88 o 
   6  18   4      163.72      201.98     22.73 o 
  -7  19   4      245.99      254.75     21.17 o 
  -6  19   4     1070.57     1068.56     26.75 o 
  -5  19   4      401.50      423.85     12.53 o 
  -4  19   4     1578.45     1581.52     19.67 o 
  -3  19   4      296.34      276.41      9.44 o 
  -2  19   4     2283.99     2276.25     21.64 o 
  -1  19   4      858.98      852.90     14.27 o 
   0  19   4     3543.98     3480.57     28.56 o 
   1  19   4      550.96      534.90     14.30 o 
   2  19   4     1056.67     1078.58     16.73 o 
   3  19   4      268.36      298.93     10.90 o 
   4  19   4     1395.12     1409.20     19.48 o 
   5  19   4      210.96      236.50     14.01 o 
   6  19   4      575.45      628.88     26.27 o 
  -6  20   4       21.12       20.39     16.62 o 
  -5  20   4      342.57      339.92     22.37 o 
  -4  20   4       22.42       46.43      9.90 o 
  -3  20   4        7.78        5.41      8.65 o 
  -2  20   4       13.33       21.01     11.00 o 
  -1  20   4      508.02      483.36     11.53 o 
   0  20   4      204.93      187.76     10.39 o 
   1  20   4      179.32      205.84     12.06 o 
   2  20   4      806.45      787.38     15.72 o 
   3  20   4      658.17      656.19     19.48 o 
   4  20   4       74.50       96.45     11.44 o 
   5  20   4      171.77      190.01     14.28 o 
   6  20   4       29.97       15.88     20.39 o 
  -6  21   4      640.50      653.69     22.56 o 
  -5  21   4      116.90      122.17     11.70 o 
  -4  21   4     2170.40     2199.79     24.65 o 
  -3  21   4      309.13      313.63     11.06 o 
  -2  21   4     2826.30     2660.98     29.35 o 
  -1  21   4       38.36       18.58      9.68 o 
   0  21   4       18.36       21.72     10.52 o 
   1  21   4       23.12       17.52     10.57 o 
   2  21   4     1443.96     1440.67     19.79 o 
   3  21   4       46.61       34.90     14.23 o 
   4  21   4      702.84      701.86     17.11 o 
   5  21   4      332.56      373.34     16.41 o 
   6  21   4      313.24      428.63     25.52 o 
  -6  22   4        3.95       -3.01     18.01 o 
  -5  22   4        0.16       10.78     11.34 o 
  -4  22   4      328.99      326.39     13.46 o 
  -3  22   4      481.44      457.43     20.02 o 
  -2  22   4       35.19       41.53     11.95 o 
  -1  22   4       97.69      102.34     10.57 o 
   0  22   4        5.28        9.68     10.72 o 
   1  22   4      776.59      785.17     17.50 o 
   2  22   4      729.73      704.68     21.44 o 
   3  22   4      185.50      186.99     12.22 o 
   4  22   4       95.70      107.39     12.91 o 
   5  22   4      152.71      161.45     16.02 o 
   6  22   4      194.67      161.04     24.60 o 
  -6  23   4      350.04      393.89     21.74 o 
  -5  23   4      198.71      205.99     16.87 o 
  -4  23   4     1485.31     1390.94     25.94 o 
  -3  23   4       14.50       22.04     13.08 o 
  -2  23   4      544.73      531.11     15.39 o 
  -1  23   4     1018.97      970.89     17.92 o 
   0  23   4     1793.20     1790.43     24.54 o 
   1  23   4      195.25      156.25     13.01 o 
   2  23   4      470.86      440.09     17.64 o 
   3  23   4      321.48      335.17     13.80 o 
   4  23   4      991.36     1030.20     19.82 o 
   5  23   4       49.51       20.68     16.38 o 
  -6  24   4      271.77      268.63     21.75 o 
  -5  24   4      723.33      759.74     21.70 o 
  -4  24   4        2.67       -1.13     15.48 o 
  -3  24   4       39.08       47.62     15.70 o 
  -2  24   4      171.09      173.03     12.24 o 
  -1  24   4      447.31      412.38     13.23 o 
   0  24   4      147.19      147.76     14.04 o 
   1  24   4      803.50      767.53     18.12 o 
   2  24   4      232.80      239.62     16.92 o 
   3  24   4       10.21        2.94     16.25 o 
   4  24   4      378.10      456.04     19.36 o 
   5  24   4      504.49      540.09     20.38 o 
  -6  25   4      548.88      579.30     25.60 o 
  -5  25   4      119.41      125.07     17.75 o 
  -4  25   4       29.60       38.80     16.67 o 
  -3  25   4     1031.88      933.23     22.26 o 
  -2  25   4     1403.49     1354.53     22.91 o 
  -1  25   4       87.98       81.70     12.38 o 
   0  25   4      620.95      595.43     15.32 o 
   1  25   4     2134.01     2121.24     44.61 o 
   2  25   4     1851.29     1812.40     30.72 o 
   3  25   4      130.47      141.94     18.47 o 
   4  25   4      124.63      165.61     26.97 o 
   5  25   4      157.40      202.15     19.01 o 
  -5  26   4        5.78       24.30     18.51 o 
  -4  26   4      260.52      249.86     29.73 o 
  -3  26   4     1127.13     1064.28     22.52 o 
  -2  26   4      224.68      221.69     14.13 o 
  -1  26   4      600.67      581.84     17.24 o 
   0  26   4      538.18      553.16     18.33 o 
   1  26   4       12.98       37.99     14.49 o 
   2  26   4       44.51       29.17     17.88 o 
   3  26   4     1351.79     1361.15     29.35 o 
   4  26   4        9.47        7.71     26.87 o 
  -5  27   4      583.78      597.47     27.47 o 
  -4  27   4      720.19      701.64     23.01 o 
  -3  27   4       52.52       74.16     16.13 o 
  -2  27   4       10.82        7.69     13.49 o 
  -1  27   4     1225.15     1180.12     21.18 o 
   0  27   4     2533.37     2471.42     28.38 o 
   1  27   4       95.97       77.84     15.83 o 
   2  27   4       52.19       48.47     18.24 o 
   3  27   4      817.81      803.39     24.40 o 
   4  27   4      501.32      520.84     36.02 o 
  -4  28   4        4.32      -14.33     19.00 o 
  -3  28   4      321.54      310.93     18.55 o 
  -2  28   4      446.69      435.58     16.51 o 
  -1  28   4      228.72      232.81     14.94 o 
   0  28   4       58.89       54.53     14.14 o 
   1  28   4      887.41      871.69     21.61 o 
   2  28   4        4.63       28.89     19.22 o 
   3  28   4       63.60       81.50     25.73 o 
   4  28   4      312.51      268.53     32.74 o 
  -4  29   4       20.36      -16.89     19.71 o 
  -3  29   4      282.58      260.19     19.36 o 
  -2  29   4     1295.82     1226.28     22.82 o 
  -1  29   4        2.59       -9.94     14.94 o 
   0  29   4      252.54      265.88     16.24 o 
   1  29   4      528.60      529.69     20.00 o 
   2  29   4      517.34      503.48     23.71 o 
   3  29   4       13.53       -7.31     20.76 o 
  -3  30   4      204.69      244.80     17.22 o 
  -2  30   4       22.20       -3.90     15.29 o 
  -1  30   4      637.81      630.81     19.37 o 
   0  30   4        1.98        9.57     15.55 o 
   1  30   4      442.27      435.66     22.65 o 
   2  30   4      380.91      409.54     28.60 o 
  -3  31   4      171.86      169.86     17.21 o 
  -2  31   4       84.09       87.22     16.95 o 
  -1  31   4      330.10      346.00     18.35 o 
   0  31   4      396.58      438.44     18.33 o 
   1  31   4      226.11      227.08     19.64 o 
   2  31   4       86.16      122.58     26.93 o 
  -1  32   4      498.49      510.13     20.19 o 
   0  32   4      183.92      180.13     23.59 o 
   1  32   4      498.98      459.57     21.99 o 
  -5   1   5       93.53      111.50     14.88 o 
  -4   1   5     5429.90     5594.18     80.68 o 
  -3   1   5      316.87      339.49      9.71 o 
  -2   1   5     6220.32     6164.75     51.72 o 
  -1   1   5     2304.56     2379.70     17.75 o 
   0   1   5     6869.45     6812.59     45.21 o 
   1   1   5      199.35      208.65      4.88 o 
   2   1   5     7915.75     7858.73     76.42 o 
   6   1   5      777.83      702.74     22.97 o 
   7   1   5      128.14      136.54     12.77 o 
   8   1   5      468.04      486.16     18.31 o 
  -5   2   5        0.50       12.86     11.42 o 
  -4   2   5       13.31       28.03     10.70 o 
  -3   2   5      416.36      383.18     14.30 o 
  -2   2   5       83.36      115.26     18.59 o 
  -1   2   5     4365.64     4357.31     41.74 o 
   0   2   5      550.19      631.83     12.95 o 
   1   2   5     1534.75     1584.05     13.83 o 
   2   2   5       28.80       23.71      4.32 o 
   3   2   5       30.98       34.60      7.47 o 
   5   2   5      190.69      197.42     13.13 o 
   6   2   5       27.84        7.84     14.90 o 
   7   2   5       80.38       72.51     14.65 o 
   8   2   5       45.50       43.97     15.27 o 
  -6   3   5     3548.01     3386.03     55.36 o 
  -5   3   5       57.75       43.24     13.04 o 
  -4   3   5     2097.79     2112.12     36.54 o 
  -3   3   5      612.94      616.95     17.35 o 
  -2   3   5    10971.35    10940.49     95.62 o 
  -1   3   5     2021.32     1938.03     17.56 o 
   0   3   5     4094.55     3924.08     36.68 o 
   1   3   5      424.92      503.91      7.43 o 
   2   3   5     3799.12     3707.94     27.43 o 
   3   3   5      250.12      301.11     10.42 o 
   5   3   5        2.75      -11.73     12.02 o 
   6   3   5     1549.19     1447.24     35.35 o 
   7   3   5      655.93      603.15     24.95 o 
   8   3   5      459.47      479.48     24.25 o 
  -7   4   5      244.01      261.81     20.19 o 
  -6   4   5       46.69       45.40     14.39 o 
  -5   4   5     1431.56     1356.80     20.24 o 
  -4   4   5       31.07       22.18     10.67 o 
  -3   4   5        5.85        3.49      9.95 o 
  -2   4   5       13.82       15.62      5.40 o 
  -1   4   5     5452.39     5559.54     56.57 o 
   0   4   5      922.00      888.73     10.95 o 
   1   4   5       12.86       17.86      4.35 o 
   2   4   5      667.03      652.35      8.39 o 
   3   4   5     2574.96     2498.57     25.46 o 
   4   4   5       16.34       10.63     10.24 o 
   5   4   5       57.86       72.40     13.44 o 
   6   4   5      223.97      242.54     18.50 o 
   7   4   5      223.56      211.05     12.66 o 
   8   4   5       17.86       43.53     17.98 o 
  -8   5   5     2352.45     2334.34     37.76 o 
  -7   5   5        8.09       25.65     21.42 o 
  -6   5   5     1174.56     1099.16     28.24 o 
  -5   5   5     1015.18      946.98     28.09 o 
  -4   5   5     8716.65     8416.03     84.47 o 
  -3   5   5        2.40        2.27      6.42 o 
  -2   5   5      436.60      392.08      8.07 o 
  -1   5   5     2342.06     2353.16     25.05 o 
   0   5   5     9618.81     9886.38    129.75 o 
   1   5   5      304.35      257.35      7.45 o 
   2   5   5     4245.92     4137.04     38.92 o 
   3   5   5      585.14      635.61      9.58 o 
   4   5   5      379.67      380.53     16.65 o 
   5   5   5      430.87      444.28     18.17 o 
   6   5   5     2700.06     2655.31     48.56 o 
   7   5   5       59.88       46.48     20.29 o 
   8   5   5      356.77      356.10     17.12 o 
  -8   6   5      190.06      182.88     13.61 o 
  -7   6   5      459.28      457.01     14.09 o 
  -6   6   5       32.47       15.34      9.51 o 
  -5   6   5      727.13      762.81     15.08 o 
  -4   6   5     1494.05     1402.79     17.71 o 
  -3   6   5     5516.60     5325.79     49.30 o 
  -2   6   5      653.46      647.44      9.37 o 
  -1   6   5     3623.38     3798.96     24.35 o 
   0   6   5     4664.09     4669.16     56.77 o 
   1   6   5     9943.22    10087.11     88.60 o 
   2   6   5      746.06      755.89     10.26 o 
   3   6   5      326.70      307.40      7.37 o 
   4   6   5     1440.21     1475.60     30.01 o 
   5   6   5     1350.49     1255.36     28.86 o 
   6   6   5       20.77       34.14     30.08 o 
   7   6   5       95.52      122.64     21.54 o 
   8   6   5        5.13       23.10     14.47 o 
  -8   7   5      265.05      270.35     13.99 o 
  -7   7   5      473.84      443.34     13.67 o 
  -6   7   5     4111.13     3990.77     40.34 o 
  -5   7   5      176.81      194.91     11.20 o 
  -4   7   5      365.11      341.46     10.72 o 
  -3   7   5      468.62      457.64     11.49 o 
  -2   7   5     8025.10     8214.56     65.52 o 
  -1   7   5      538.62      681.30      7.64 o 
   0   7   5     6302.96     6423.46     58.10 o 
   1   7   5       52.71       64.55      4.96 o 
   2   7   5     3160.53     3111.22     26.07 o 
   3   7   5      624.26      557.31      9.92 o 
   4   7   5     3496.63     3566.24     39.03 o 
   5   7   5       15.91       28.07     16.58 o 
   6   7   5       84.52       74.28     18.64 o 
   7   7   5      158.72       94.92     22.57 o 
   8   7   5     1096.20     1046.61     38.50 o 
  -8   8   5      136.08      147.17     13.25 o 
  -7   8   5      547.62      582.75     15.41 o 
  -6   8   5      591.58      584.59     14.82 o 
  -5   8   5     2966.36     2869.40     26.12 o 
  -4   8   5      965.75      938.02     12.89 o 
  -3   8   5     2963.53     3089.46     31.49 o 
  -2   8   5     6053.19     6101.57     42.66 o 
  -1   8   5     8530.83     8537.54     51.91 o 
   0   8   5     1858.28     1762.25     19.98 o 
   1   8   5        0.16       -3.27      4.71 o 
   2   8   5     2938.03     2939.13     25.02 o 
   3   8   5     3800.67     3811.36     31.49 o 
   4   8   5      980.66      914.78     17.36 o 
   5   8   5      353.69      331.70     18.37 o 
   6   8   5      321.28      314.91     25.31 o 
   7   8   5      773.73      773.72     32.76 o 
  -8   9   5     1325.31     1285.33     30.38 o 
  -7   9   5      357.11      375.92     28.50 o 
  -6   9   5      115.17      107.74     10.44 o 
  -5   9   5     1452.40     1399.60     16.27 o 
  -4   9   5     4266.33     4224.98     34.91 o 
  -3   9   5     1984.89     1935.93     18.59 o 
  -2   9   5     5805.39     5868.97     41.43 o 
  -1   9   5     3297.60     3580.16     28.15 o 
   0   9   5     2496.10     2659.17     27.11 o 
   1   9   5      240.11      236.71      7.59 o 
   2   9   5     2225.53     2216.08     20.28 o 
   3   9   5      338.99      331.42     10.07 o 
   4   9   5     1620.50     1542.70     21.76 o 
   5   9   5     1201.05     1142.91     30.16 o 
   6   9   5     1765.84     1660.12     72.35 o 
   7   9   5      159.00      180.06     34.32 o 
  -7  10   5     1194.77     1129.11     26.30 o 
  -6  10   5        2.87       17.31     10.08 o 
  -5  10   5       34.84       50.29      7.67 o 
  -4  10   5     1699.94     1650.21     18.64 o 
  -3  10   5     6537.58     6441.19     50.16 o 
  -2  10   5      388.40      375.93     10.83 o 
  -1  10   5       38.97       38.13      4.65 o 
   0  10   5     7425.68     7366.00     74.12 o 
   1  10   5    10770.91    10752.52     80.35 o 
   2  10   5     1406.86     1372.16     16.79 o 
   3  10   5        6.87       -6.77      6.77 o 
   4  10   5      268.36      241.55     10.87 o 
   5  10   5     3234.21     3309.43     38.26 o 
   6  10   5      179.23      162.72     21.04 o 
   7  10   5      123.13       83.26     25.39 o 
  -7  11   5      842.04      802.98     22.68 o 
  -6  11   5     1765.53     1705.84     23.22 o 
  -5  11   5      825.68      811.77     13.65 o 
  -4  11   5      459.02      486.17     11.89 o 
  -3  11   5     7606.07     7673.64     65.64 o 
  -2  11   5     3280.09     3202.55     29.04 o 
  -1  11   5      872.30      863.42     10.23 o 
   0  11   5     1982.56     1839.95     17.47 o 
   1  11   5      261.37      296.36      7.69 o 
   2  11   5     1761.47     1868.32     18.79 o 
   3  11   5      576.02      602.30     12.11 o 
   4  11   5     3131.89     2906.45     34.31 o 
   5  11   5      337.68      405.21     13.25 o 
   6  11   5       78.85       84.26     30.29 o 
   7  11   5      478.86      452.21     28.66 o 
  -7  12   5      475.39      503.01     18.79 o 
  -6  12   5      358.67      382.37     16.39 o 
  -5  12   5     4244.83     4261.44     39.80 o 
  -4  12   5       11.06       18.22      7.39 o 
  -3  12   5      402.56      362.95     10.93 o 
  -2  12   5     1061.60     1050.01     14.49 o 
  -1  12   5    14271.94    14272.32     95.10 o 
   0  12   5     1488.47     1455.20     16.72 o 
   1  12   5        4.82        3.54      5.32 o 
   2  12   5     4462.20     4523.01     37.26 o 
   3  12   5     7539.43     7558.73     58.95 o 
   4  12   5       37.72       58.74     10.26 o 
   5  12   5        4.36       19.94     11.39 o 
   6  12   5      139.57      150.97     22.04 o 
  -7  13   5      214.15      198.81     15.53 o 
  -6  13   5       84.84       78.00     13.89 o 
  -5  13   5     1734.10     1633.48     22.80 o 
  -4  13   5     4438.25     4355.40     57.70 o 
  -3  13   5       15.02       38.51      6.68 o 
  -2  13   5      240.12      278.64      9.21 o 
  -1  13   5      285.79      310.73      7.04 o 
   0  13   5      845.47      896.92     13.61 o 
   1  13   5      154.70      138.99      6.16 o 
   2  13   5     1718.90     1665.35     15.63 o 
   3  13   5      194.01      169.60      8.38 o 
   4  13   5      324.16      281.41     12.15 o 
   5  13   5      525.11      540.50     16.51 o 
  -7  14   5     1473.13     1458.37     28.09 o 
  -6  14   5       38.82       45.76     13.96 o 
  -5  14   5      224.30      229.01     12.17 o 
  -4  14   5     1050.42     1009.79     18.43 o 
  -3  14   5     8820.81     8793.47     61.51 o 
  -2  14   5      895.80      855.65     11.93 o 
  -1  14   5        2.41       -0.41      5.63 o 
   0  14   5     3370.67     3349.73     26.06 o 
   1  14   5    14678.03    14704.91    109.30 o 
   2  14   5     1088.81     1126.97     13.20 o 
   3  14   5      123.46      126.04      7.26 o 
   4  14   5     1825.58     1828.21     26.01 o 
   5  14   5     3089.21     3141.85     61.57 o 
   7  14   5      124.68      160.71     32.55 o 
  -7  15   5      559.34      548.73     19.27 o 
  -6  15   5     1437.66     1393.44     48.26 o 
  -5  15   5      216.58      231.80     16.71 o 
  -4  15   5     1853.39     1798.44     24.13 o 
  -3  15   5      124.30      147.17      7.80 o 
  -2  15   5     1241.76     1246.31     14.27 o 
  -1  15   5      342.87      395.42      7.51 o 
   0  15   5      399.76      384.73      8.53 o 
   1  15   5       73.35      101.29      7.75 o 
   2  15   5       64.11       59.02      8.14 o 
   3  15   5      281.99      274.13     10.41 o 
   4  15   5      521.81      517.31     15.48 o 
   5  15   5       84.83       83.97     11.51 o 
   6  15   5      690.58      716.70     24.82 o 
   7  15   5      222.81      220.99     17.89 o 
  -7  16   5      545.51      575.25     19.78 o 
  -6  16   5      136.57      136.32     32.08 o 
  -5  16   5     5768.20     5573.42     55.05 o 
  -4  16   5     1468.18     1397.23     26.06 o 
  -3  16   5     1429.49     1385.03     15.90 o 
  -2  16   5     2876.10     2752.90     29.35 o 
  -1  16   5     8296.60     8141.68     47.94 o 
   0  16   5     3651.22     3722.50     29.18 o 
   1  16   5       62.16       49.66      8.10 o 
   2  16   5     1622.56     1634.04     18.94 o 
   3  16   5     6155.61     6179.84     50.12 o 
   4  16   5      692.79      667.48     17.15 o 
   5  16   5      499.34      501.17     14.89 o 
   6  16   5      919.85      941.12     27.37 o 
   7  16   5      713.49      740.51     26.54 o 
  -7  17   5      498.55      513.27     19.79 o 
  -6  17   5      396.28      422.06     18.63 o 
  -5  17   5      441.50      465.08     17.44 o 
  -4  17   5      634.27      616.82     16.14 o 
  -3  17   5     1968.29     1991.19     19.79 o 
  -2  17   5      162.79      152.58      8.40 o 
  -1  17   5        7.58       18.11      6.58 o 
   0  17   5        1.02        6.49      8.25 o 
   1  17   5        0.97       12.18      7.92 o 
   2  17   5        3.28        4.75      8.68 o 
   3  17   5      419.36      401.08     11.40 o 
   4  17   5      190.23      217.99     12.90 o 
   5  17   5      584.11      615.30     18.03 o 
   6  17   5      267.76      278.48     31.78 o 
  -7  18   5      830.23      799.96     25.34 o 
  -6  18   5      428.95      420.42     21.21 o 
  -5  18   5     1145.49     1080.21     24.12 o 
  -4  18   5     1927.47     1921.85     21.91 o 
  -3  18   5     6501.85     6430.06     47.80 o 
  -2  18   5     1062.37     1100.28     17.39 o 
  -1  18   5       84.62      121.82      9.19 o 
   0  18   5     3090.12     3047.47     25.64 o 
   1  18   5     8465.49     8309.93     65.50 o 
   2  18   5     1807.22     1744.29     25.19 o 
   3  18   5      166.01      183.77     10.45 o 
   4  18   5      996.45     1016.02     19.57 o 
   5  18   5     1776.03     1877.88     27.87 o 
   6  18   5      230.38      250.49     20.99 o 
  -7  19   5      180.92      175.19     18.65 o 
  -6  19   5      237.90      201.61     18.33 o 
  -5  19   5     1206.22     1247.35     23.08 o 
  -4  19   5      429.87      441.88     13.77 o 
  -3  19   5      589.93      621.48     12.50 o 
  -2  19   5      109.96      124.12     11.30 o 
  -1  19   5        1.18       20.43      8.58 o 
   0  19   5      359.21      355.14     11.39 o 
   1  19   5      218.58      232.88     10.73 o 
   2  19   5       27.45       18.55      9.45 o 
   3  19   5      259.76      259.22     11.42 o 
   4  19   5      118.63      115.55     17.69 o 
   5  19   5      586.75      630.17     18.17 o 
   6  19   5       48.53       37.51     20.13 o 
  -7  20   5      418.68      428.79     20.77 o 
  -6  20   5     1202.45     1174.11     29.18 o 
  -5  20   5     1267.35     1279.25     24.53 o 
  -4  20   5      261.26      279.29     11.79 o 
  -3  20   5       83.75       87.63     11.64 o 
  -2  20   5     2242.69     2164.27     33.12 o 
  -1  20   5     9310.11     8928.87     65.34 o 
   0  20   5      243.16      213.12     15.53 o 
   1  20   5      106.36      109.19     13.19 o 
   2  20   5     3354.12     3289.42     31.89 o 
   3  20   5     3858.78     3936.08     36.51 o 
   4  20   5      170.18      177.10     14.36 o 
   5  20   5       79.33       98.22     14.79 o 
   6  20   5      121.95      154.48     22.12 o 
  -7  21   5      241.25      233.32     22.72 o 
  -6  21   5      975.80      946.51     28.88 o 
  -5  21   5      186.05      184.30     15.29 o 
  -4  21   5      137.49      122.21     11.29 o 
  -3  21   5      182.14      205.60     12.84 o 
  -2  21   5      929.27      912.43     16.20 o 
  -1  21   5        9.95       38.37      9.65 o 
   0  21   5      104.81      106.12     11.38 o 
   1  21   5      198.62      199.78     13.59 o 
   2  21   5      146.68      163.01     11.68 o 
   3  21   5      196.82      225.37     12.61 o 
   4  21   5      404.97      410.06     16.76 o 
   5  21   5      286.07      298.43     17.09 o 
   6  21   5       36.56       43.39     22.57 o 
  -6  22   5      146.09      171.20     20.13 o 
  -5  22   5       25.46       35.84     16.09 o 
  -4  22   5     1144.34     1152.55     24.36 o 
  -3  22   5     3265.74     3247.43     36.35 o 
  -2  22   5      206.66      189.16     11.36 o 
  -1  22   5      353.63      356.20     15.59 o 
   0  22   5     4070.22     3858.33     37.26 o 
   1  22   5     5650.46     5623.54     58.01 o 
   2  22   5       39.74       30.37     11.40 o 
   3  22   5       36.48       36.99     11.72 o 
   4  22   5      489.77      486.56     18.20 o 
   5  22   5     2006.24     2131.55     33.17 o 
  -6  23   5        0.15        1.83     20.10 o 
  -5  23   5      108.52      124.21     20.57 o 
  -4  23   5     1508.60     1462.17     27.28 o 
  -3  23   5       86.46       86.67     13.34 o 
  -2  23   5      105.07       98.17     12.11 o 
  -1  23   5       51.62       56.93     11.52 o 
   0  23   5      225.31      246.56     13.59 o 
   1  23   5        2.74       21.05     14.05 o 
   2  23   5      931.42      920.35     23.32 o 
   3  23   5       78.74      101.37     14.57 o 
   4  23   5       51.50       60.14     16.10 o 
   5  23   5       99.09      163.10     19.18 o 
  -6  24   5       45.30       58.73     33.36 o 
  -5  24   5     2931.41     2969.31     39.51 o 
  -4  24   5        8.05       14.01     14.84 o 
  -3  24   5       18.04       17.54     13.88 o 
  -2  24   5     1167.63     1082.24     18.83 o 
  -1  24   5     2747.01     2600.60     27.11 o 
   0  24   5      601.45      578.36     16.03 o 
   1  24   5       56.33       63.73     15.72 o 
   2  24   5      869.60      881.28     27.29 o 
   3  24   5     2347.07     2320.21     43.75 o 
   4  24   5       31.50       30.38     25.07 o 
   5  24   5      107.94      115.27     18.62 o 
  -6  25   5      412.42      471.93     25.63 o 
  -5  25   5      304.79      355.14     20.04 o 
  -4  25   5      136.64      133.04     17.91 o 
  -3  25   5      110.15      120.74     15.06 o 
  -2  25   5      545.06      547.54     15.06 o 
  -1  25   5       80.83      111.87     12.24 o 
   0  25   5     1007.11      959.24     20.85 o 
   1  25   5       64.54       82.43     16.83 o 
   2  25   5       28.12       53.92     17.36 o 
   3  25   5       12.89       -1.31     18.60 o 
   4  25   5      908.12      886.85     48.57 o 
  -5  26   5      278.94      281.78     20.05 o 
  -4  26   5      147.92      147.77     18.33 o 
  -3  26   5     2631.12     2655.42     33.26 o 
  -2  26   5      103.70       86.67     13.30 o 
  -1  26   5       31.10       25.44     13.20 o 
   0  26   5      112.20      116.42     12.98 o 
   1  26   5     1878.01     1807.34     34.10 o 
   2  26   5      380.06      349.46     20.35 o 
   3  26   5       95.95      102.70     20.20 o 
   4  26   5      387.54      436.84     31.52 o 
  -5  27   5      183.46      197.94     20.29 o 
  -4  27   5      231.54      229.90     19.43 o 
  -3  27   5      211.48      235.98     14.65 o 
  -2  27   5      591.75      569.45     16.90 o 
  -1  27   5       31.21       32.52     13.42 o 
   0  27   5      301.06      317.04     14.71 o 
   1  27   5       37.18       56.04     18.46 o 
   2  27   5      497.55      494.39     24.33 o 
   3  27   5        0.49      -11.63     19.60 o 
   4  27   5        3.63       -2.39     34.50 o 
  -4  28   5      349.64      337.46     21.97 o 
  -3  28   5       92.31       94.16     15.12 o 
  -2  28   5      180.57      173.28     14.75 o 
  -1  28   5     1453.81     1452.52     24.14 o 
   0  28   5       28.61       41.25     13.99 o 
   1  28   5        8.16       19.90     18.46 o 
   2  28   5      153.06      151.96     20.96 o 
   3  28   5      657.99      742.01     29.87 o 
  -4  29   5      155.98      167.79     21.52 o 
  -3  29   5       80.57       60.74     16.00 o 
  -2  29   5      414.73      407.46     17.23 o 
  -1  29   5       45.55       56.36     15.50 o 
   0  29   5      322.81      319.91     16.60 o 
   1  29   5       15.65        1.92     18.77 o 
   2  29   5      216.76      198.59     22.95 o 
   3  29   5       49.19       50.69     22.14 o 
  -3  30   5       96.02      123.80     16.43 o 
  -2  30   5       98.15       90.04     15.84 o 
  -1  30   5       23.23       10.51     19.93 o 
   0  30   5      402.24      399.82     17.69 o 
   1  30   5      349.30      368.91     20.48 o 
   2  30   5        9.15        7.95     24.18 o 
  -2  31   5      141.99      144.36     17.39 o 
  -1  31   5        0.88        1.07     15.74 o 
   0  31   5      445.46      449.99     18.74 o 
   1  31   5       49.19       35.67     19.71 o 
  -4   0   6     1288.36     1268.05     26.39 o 
  -3   0   6    26980.27    26430.11    356.77 o 
  -2   0   6     3559.12     3062.29     47.74 o 
  -1   0   6      849.66      816.64     12.08 o 
   0   0   6      676.44      787.74     15.82 o 
   1   0   6     7746.82     7520.08     86.80 o 
   2   0   6      511.31      513.24     13.74 o 
   3   0   6     3931.81     3721.61     78.19 o 
   6   0   6      587.43      514.04     21.74 o 
   7   0   6     2281.35     2117.19     42.86 o 
  -5   1   6      558.20      630.29     28.35 o 
  -4   1   6      638.87      598.14     26.19 o 
  -3   1   6     2327.91     2137.38     28.74 o 
  -2   1   6     8614.01     8753.87     86.71 o 
  -1   1   6      236.52      158.73      4.80 o 
   0   1   6     3110.01     3037.07     21.11 o 
   1   1   6     6263.42     5931.29     42.69 o 
   2   1   6     6105.17     5738.85     47.76 o 
   3   1   6     3719.36     3570.68     44.21 o 
   6   1   6      502.80      418.53     36.94 o 
   7   1   6      292.61      288.00     14.85 o 
  -5   2   6    11083.34    10521.00    147.18 o 
  -4   2   6     3135.56     3111.58     50.19 o 
  -3   2   6      277.05      343.66     14.97 o 
  -2   2   6      632.62      530.77     17.43 o 
  -1   2   6    22403.41    21339.56    236.88 o 
   0   2   6      546.24      529.02      8.37 o 
   1   2   6     4474.28     4398.08     35.99 o 
   2   2   6        0.14       -2.50      5.07 o 
   3   2   6     3937.39     3763.46     46.77 o 
   6   2   6      450.44      409.65     19.42 o 
   7   2   6      259.68      243.40     14.24 o 
  -5   3   6      518.54      537.85     37.36 o 
  -4   3   6     2731.45     2642.32     43.96 o 
  -3   3   6     1470.11     1485.05     29.74 o 
  -2   3   6       99.23      156.83      7.78 o 
  -1   3   6     9247.89     9558.47     84.53 o 
   0   3   6     6125.77     5749.13     68.23 o 
   1   3   6     5962.73     5612.48     40.64 o 
   2   3   6     2206.42     2112.28     17.99 o 
   3   3   6     3046.71     2929.70     38.22 o 
   5   3   6      822.73      731.33     22.97 o 
   6   3   6      421.20      421.83     31.32 o 
   7   3   6      311.52      328.46     15.14 o 
  -9   4   6      169.27      163.56     24.79 o 
  -5   4   6       31.91       28.26     14.19 o 
  -4   4   6     1236.22     1205.18     40.72 o 
  -3   4   6    14010.85    13987.68    122.13 o 
  -2   4   6     4153.05     4030.31     33.45 o 
  -1   4   6     3104.51     3130.17     46.78 o 
   0   4   6      906.54     1021.72     14.26 o 
   1   4   6     6292.26     6408.87     45.96 o 
   2   4   6        8.48       14.69     12.29 o 
   3   4   6     3344.64     3247.13     32.55 o 
   5   4   6      492.32      471.25     20.07 o 
   6   4   6      108.95      116.76     18.80 o 
   7   4   6     1449.33     1398.13     54.01 o 
  -8   5   6        7.39        7.91     17.90 o 
  -7   5   6      292.11      330.88     26.05 o 
  -5   5   6       23.55       32.91     14.50 o 
  -4   5   6      176.62      158.57      9.12 o 
  -3   5   6     2742.42     2754.65     28.91 o 
  -2   5   6     2068.53     1843.19     18.11 o 
  -1   5   6     3272.66     3300.49     32.64 o 
   0   5   6     1115.79     1071.65     16.85 o 
   1   5   6     4348.80     4258.17     31.87 o 
   2   5   6     7065.62     6795.36     48.52 o 
   3   5   6     3037.17     2849.36     29.52 o 
   4   5   6      415.72      376.87     15.45 o 
   5   5   6      447.29      449.21     19.32 o 
   6   5   6     1201.13     1137.81     32.64 o 
   7   5   6      182.56      142.91     22.49 o 
  -8   6   6      586.04      614.85     22.13 o 
  -7   6   6       99.49       94.14     23.64 o 
  -6   6   6     1779.23     1783.74     31.09 o 
  -5   6   6     4701.84     4659.39     45.66 o 
  -4   6   6     1231.51     1262.71     18.39 o 
  -3   6   6      184.42      206.23      9.08 o 
  -2   6   6     5774.90     5950.26     47.78 o 
  -1   6   6     5648.27     5165.59     48.24 o 
   0   6   6      328.78      315.56     13.10 o 
   1   6   6     4532.35     4493.94     33.60 o 
   2   6   6       76.13       78.96      5.64 o 
   3   6   6     2900.45     2824.20     25.46 o 
   4   6   6      119.10       99.61     13.10 o 
   5   6   6     2123.98     2015.83     65.46 o 
   6   6   6      206.10      230.04     20.07 o 
   7   6   6       21.89       22.63     22.29 o 
  -8   7   6      365.15      371.71     19.87 o 
  -7   7   6      300.98      285.76     17.82 o 
  -6   7   6      777.87      774.18     23.08 o 
  -5   7   6      108.29      110.90     10.36 o 
  -4   7   6     2827.00     2630.82     28.93 o 
  -3   7   6     1787.43     1729.59     31.13 o 
  -2   7   6      773.67      791.04     15.88 o 
  -1   7   6      395.98      331.18      7.80 o 
   0   7   6     8756.46     8517.42    128.15 o 
   1   7   6     1919.02     1873.57     18.00 o 
   2   7   6     1035.87      970.96     10.13 o 
   3   7   6      962.47      914.68     12.64 o 
   4   7   6     4443.24     4228.84     46.05 o 
   5   7   6      637.01      657.83     24.92 o 
   6   7   6       14.36       28.18     18.47 o 
   7   7   6      114.98      100.85     24.14 o 
  -8   8   6      272.09      305.19     18.83 o 
  -7   8   6     2484.68     2437.71     38.04 o 
  -6   8   6      629.79      645.92     29.24 o 
  -5   8   6      814.85      755.45     16.03 o 
  -4   8   6     3975.15     3855.80     39.00 o 
  -3   8   6     4551.59     4249.69     41.56 o 
  -2   8   6     1250.66     1345.65     15.82 o 
  -1   8   6      682.38      644.69     10.31 o 
   0   8   6      139.29      158.39      7.82 o 
   1   8   6     4282.58     4158.58     33.89 o 
   2   8   6        1.00        0.98      4.91 o 
   3   8   6     1784.49     1702.91     17.73 o 
   4   8   6        9.87       10.89      9.56 o 
   5   8   6      150.98      166.61     17.62 o 
   6   8   6       95.24       96.61     19.84 o 
   7   8   6     1061.30     1048.88     36.64 o 
  -8   9   6      892.87      880.38     25.69 o 
  -7   9   6        0.20        9.89     12.19 o 
  -6   9   6     1314.75     1311.34     20.71 o 
  -5   9   6      825.19      768.13     16.75 o 
  -4   9   6      445.07      417.76     18.27 o 
  -3   9   6      388.33      395.19     11.64 o 
  -2   9   6     7463.79     7147.56     57.21 o 
  -1   9   6     1295.21     1255.23     12.20 o 
   0   9   6      141.63      144.00      9.63 o 
   1   9   6     1654.93     1581.66     16.49 o 
   2   9   6     9353.43     9375.09     59.10 o 
   3   9   6      569.89      546.17     11.34 o 
   4   9   6       31.42       26.58     10.05 o 
   5   9   6      443.91      403.19     21.12 o 
   6   9   6     1708.86     1683.50     64.47 o 
   7   9   6      234.98      232.21     28.52 o 
  -8  10   6      182.14      208.24     19.64 o 
  -7  10   6       27.44       18.23     15.28 o 
  -6  10   6      316.39      333.19     12.99 o 
  -5  10   6     2811.13     2609.44     25.29 o 
  -4  10   6     1313.02     1347.52     26.43 o 
  -3  10   6      224.82      197.81      8.80 o 
  -2  10   6      249.94      236.02      8.48 o 
  -1  10   6     3910.19     3917.44     28.90 o 
   0  10   6       87.74       92.39      6.55 o 
   1  10   6      981.50     1016.63     13.28 o 
   2  10   6        0.11        6.64      5.27 o 
   3  10   6      381.86      415.16      9.99 o 
   4  10   6        1.59       -4.73     10.34 o 
   5  10   6      970.35      979.61     30.79 o 
   6  10   6       65.26      104.89     22.02 o 
   7  10   6       49.94       10.33     25.92 o 
  -8  11   6      454.93      476.57     35.17 o 
  -7  11   6       10.05       -5.13     15.59 o 
  -6  11   6      995.12     1009.71     21.36 o 
  -5  11   6       45.99       44.94      8.80 o 
  -4  11   6     6877.62     6585.12     62.01 o 
  -3  11   6      378.48      407.53     13.02 o 
  -2  11   6     1585.48     1623.02     18.72 o 
  -1  11   6      889.57      924.83     12.42 o 
   0  11   6     7288.53     7192.26     55.92 o 
   1  11   6     2634.52     2676.27     24.55 o 
   2  11   6     1171.40     1177.97     15.79 o 
   3  11   6     1233.51     1166.26     15.42 o 
   4  11   6     3119.46     3072.06     36.82 o 
   5  11   6      185.79      173.84     15.41 o 
   6  11   6      216.06      183.25     24.19 o 
  -8  12   6       55.21       50.89     17.33 o 
  -7  12   6      949.34      995.48     25.48 o 
  -6  12   6      257.23      258.79     22.69 o 
  -5  12   6       77.59       72.42     11.21 o 
  -4  12   6      241.72      220.59     11.07 o 
  -3  12   6     4102.64     4026.56     35.97 o 
  -2  12   6      127.31      119.32      8.48 o 
  -1  12   6      260.03      236.65     10.71 o 
   0  12   6      152.72      175.25      7.69 o 
   1  12   6      344.82      330.22     13.62 o 
   2  12   6        3.06       -1.01      7.18 o 
   3  12   6      784.88      741.41     13.74 o 
   4  12   6        0.86      -11.39     11.39 o 
   5  12   6      195.37      204.69     14.21 o 
  -8  13   6      505.20      510.12     34.99 o 
  -7  13   6       47.87       65.32     19.26 o 
  -6  13   6     2042.65     2018.46     35.99 o 
  -5  13   6       42.98       50.73     11.26 o 
  -4  13   6     1387.42     1351.11     22.43 o 
  -3  13   6       93.43       81.54      9.62 o 
  -2  13   6     8199.30     8116.52     65.40 o 
  -1  13   6      780.07      768.75     10.95 o 
   0  13   6     1414.08     1441.84     18.81 o 
   1  13   6      134.54      143.98      6.78 o 
   2  13   6     4003.23     4040.77     34.88 o 
   3  13   6     1516.40     1454.67     18.66 o 
   4  13   6      902.90      916.51     20.60 o 
   5  13   6       47.20       30.29     17.91 o 
  -7  14   6        4.19       -4.28     16.12 o 
  -6  14   6       13.07       19.58     25.06 o 
  -5  14   6     1243.02     1281.95     21.42 o 
  -4  14   6        6.77        4.28     10.12 o 
  -3  14   6       14.80       12.56      8.82 o 
  -2  14   6      211.17      252.92     10.36 o 
  -1  14   6      637.31      643.83     12.96 o 
   0  14   6       52.82       67.56      7.61 o 
   1  14   6      212.24      217.20      9.03 o 
   2  14   6        0.14       -6.72      7.32 o 
   3  14   6      528.73      508.01     18.90 o 
   4  14   6      185.90      187.47     17.79 o 
   5  14   6      552.54      603.51     24.92 o 
  -7  15   6       18.56       31.38     17.06 o 
  -6  15   6      642.23      622.87     21.02 o 
  -5  15   6      100.86       88.97     12.96 o 
  -4  15   6     2153.43     2088.92     27.66 o 
  -3  15   6      495.74      520.51     13.98 o 
  -2  15   6     1750.90     1725.12     24.07 o 
  -1  15   6        1.75       -2.95      6.18 o 
   0  15   6     6529.56     6351.42     50.92 o 
   1  15   6       84.78      119.36     20.55 o 
   2  15   6      727.70      732.97     13.69 o 
   3  15   6       59.86       59.74      9.22 o 
   4  15   6     1941.35     1987.30     40.01 o 
   5  15   6      348.75      342.44     21.87 o 
   6  15   6      443.45      464.09     36.55 o 
  -7  16   6       83.90       90.99     17.18 o 
  -6  16   6       11.83      -13.77     16.19 o 
  -5  16   6       14.74       28.84     12.45 o 
  -4  16   6      270.27      272.28     13.58 o 
  -3  16   6       10.46       17.12     10.00 o 
  -2  16   6        9.29       12.00      9.26 o 
  -1  16   6      229.67      217.58      8.71 o 
   0  16   6       32.03       54.88      7.28 o 
   1  16   6      171.79      171.05     12.85 o 
   2  16   6      169.38      153.03      9.62 o 
   3  16   6       45.49       52.26      9.32 o 
   4  16   6       34.23       36.16     12.31 o 
   5  16   6      142.68      132.39     13.67 o 
   6  16   6      124.26      122.66     19.04 o 
  -7  17   6        9.58       34.39     17.66 o 
  -6  17   6     1169.58     1218.85     28.96 o 
  -5  17   6      196.64      180.52     13.88 o 
  -4  17   6     1333.32     1279.67     22.21 o 
  -3  17   6       44.61       39.78     10.76 o 
  -2  17   6     2730.31     2600.39     24.12 o 
  -1  17   6      186.91      189.31      9.03 o 
   0  17   6     2601.26     2629.30     23.22 o 
   1  17   6       13.26       -6.60     13.08 o 
   2  17   6     2804.21     2829.87     29.54 o 
   3  17   6        0.54       -7.88      9.63 o 
   4  17   6      861.90      914.19     20.93 o 
   5  17   6       26.10       33.09     13.74 o 
   6  17   6      638.59      653.48     25.49 o 
  -7  18   6       18.06       23.22     18.87 o 
  -6  18   6      163.08      176.95     18.49 o 
  -5  18   6      142.96      145.63     14.26 o 
  -4  18   6        0.72       17.16     12.07 o 
  -3  18   6       62.21       52.86     10.95 o 
  -2  18   6       95.00      126.39      9.67 o 
  -1  18   6       13.55        6.01      8.48 o 
   0  18   6       44.29       41.64      9.46 o 
   1  18   6       87.32       79.83     11.78 o 
   2  18   6       19.86       14.63      9.58 o 
   3  18   6       62.35       50.83     11.89 o 
   4  18   6       21.11       35.28     13.16 o 
   5  18   6      368.02      393.69     16.79 o 
   6  18   6      134.10       91.88     24.53 o 
  -7  19   6       81.46       72.27     19.34 o 
  -6  19   6      799.98      729.07     24.00 o 
  -5  19   6        2.56        2.44     14.20 o 
  -4  19   6     2052.18     1922.28     31.23 o 
  -3  19   6       26.63       25.54     11.98 o 
  -2  19   6     2444.60     2371.70     29.49 o 
  -1  19   6      181.46      166.28      9.69 o 
   0  19   6      872.46      853.46     16.86 o 
   1  19   6       82.06       73.24     12.51 o 
   2  19   6     3217.49     3238.78     36.19 o 
   3  19   6       15.67       -4.79     13.00 o 
   4  19   6     1164.57     1141.55     30.12 o 
   5  19   6       15.11        1.99     14.77 o 
   6  19   6      834.87      931.25     33.19 o 
  -7  20   6      109.98       96.59     19.79 o 
  -6  20   6        2.30        3.53     20.34 o 
  -5  20   6       51.48       34.26     14.81 o 
  -4  20   6        4.48      -13.96     13.96 o 
  -3  20   6      425.48      402.00     15.37 o 
  -2  20   6       50.30       70.97     10.03 o 
  -1  20   6       30.21       30.56      9.95 o 
   0  20   6      390.61      407.22     12.70 o 
   1  20   6       44.26       43.72     13.38 o 
   2  20   6        1.10      -11.00     11.00 o 
   3  20   6       17.94       -0.24     11.32 o 
   4  20   6        6.63      -14.36     14.36 o 
   5  20   6      346.39      350.84     29.70 o 
  -7  21   6        0.71       -7.53     19.83 o 
  -6  21   6     1534.37     1607.87     35.43 o 
  -5  21   6        8.89        9.60     15.01 o 
  -4  21   6     1583.22     1568.78     27.48 o 
  -3  21   6        0.14       -3.55     12.96 o 
  -2  21   6     1300.75     1305.88     18.55 o 
  -1  21   6        0.70       -0.97      9.87 o 
   0  21   6     1747.06     1703.20     23.02 o 
   1  21   6      137.80      146.38     20.03 o 
   2  21   6      634.46      583.05     15.26 o 
   3  21   6       31.15       15.56     12.27 o 
   4  21   6     1549.73     1551.27     44.73 o 
   5  21   6        7.89      -15.95     15.95 o 
  -6  22   6      141.42      135.41     21.33 o 
  -5  22   6      171.53      161.23     17.04 o 
  -4  22   6      186.74      207.08     16.62 o 
  -3  22   6        0.39       -5.18     13.55 o 
  -2  22   6       67.60       87.77     11.12 o 
  -1  22   6      543.05      513.91     13.46 o 
   0  22   6      289.22      286.51     13.41 o 
   1  22   6      182.79      159.41     15.06 o 
   2  22   6        1.29      -14.85     14.85 o 
   3  22   6      216.38      198.81     14.06 o 
   4  22   6       78.48       91.01     18.31 o 
   5  22   6      108.41       82.55     17.27 o 
  -6  23   6      259.78      260.74     23.41 o 
  -5  23   6        6.43        0.84     16.95 o 
  -4  23   6      920.49      911.49     27.54 o 
  -3  23   6       64.07       94.00     13.80 o 
  -2  23   6      836.37      836.24     17.17 o 
  -1  23   6      367.12      372.64     13.37 o 
   0  23   6     1435.59     1372.75     22.32 o 
   1  23   6      671.61      680.81     39.91 o 
   2  23   6     1100.26     1127.57     26.16 o 
   3  23   6      134.22      143.40     17.95 o 
   4  23   6      282.87      352.14     31.71 o 
   5  23   6      166.42      194.77     18.98 o 
  -6  24   6       98.85       88.50     21.64 o 
  -5  24   6       71.29       60.40     17.93 o 
  -4  24   6      297.94      273.14     18.63 o 
  -3  24   6      730.27      716.45     18.49 o 
  -2  24   6      467.70      486.25     15.00 o 
  -1  24   6        7.24       -6.95     11.66 o 
   0  24   6      234.79      265.02     14.31 o 
   1  24   6     1071.95     1052.15     26.55 o 
   2  24   6       70.81       98.64     16.83 o 
   3  24   6       29.23       37.21     17.72 o 
   4  24   6       75.97       45.39     27.39 o 
  -5  25   6       13.27       11.73     18.05 o 
  -4  25   6      240.20      221.80     18.33 o 
  -3  25   6      127.47       92.65     13.36 o 
  -2  25   6      530.44      510.19     15.59 o 
  -1  25   6      270.65      211.61     13.29 o 
   0  25   6     1265.52     1220.37     30.06 o 
   1  25   6      170.55      195.58     18.49 o 
   2  25   6      219.69      228.89     19.11 o 
   3  25   6      527.72      592.43     22.50 o 
   4  25   6      308.74      344.24     64.58 o 
  -5  26   6     1125.57     1073.63     27.97 o 
  -4  26   6       88.59       88.37     18.77 o 
  -3  26   6       17.29       28.60     13.22 o 
  -2  26   6       95.00       88.37     13.89 o 
  -1  26   6     1344.52     1300.91     22.36 o 
   0  26   6       83.16       76.76     13.10 o 
   1  26   6      138.57      143.12     18.43 o 
   2  26   6       50.77       15.93     18.85 o 
   3  26   6      278.61      290.15     22.02 o 
   4  26   6      203.60      249.25     30.41 o 
  -5  27   6       18.51       48.50     20.72 o 
  -4  27   6       46.31       26.25     19.49 o 
  -3  27   6       46.17       41.45     14.15 o 
  -2  27   6      860.60      831.59     21.33 o 
  -1  27   6        5.30        9.79     13.39 o 
   0  27   6        2.58      -13.88     13.88 o 
   1  27   6      128.80      130.18     19.24 o 
   2  27   6     1097.21     1139.83     29.12 o 
   3  27   6      110.86      145.78     21.28 o 
  -4  28   6       71.87       50.69     20.21 o 
  -3  28   6     1518.28     1470.61     27.99 o 
  -2  28   6      161.46      159.18     15.18 o 
  -1  28   6      229.99      261.50     16.02 o 
   0  28   6      186.02      187.55     15.34 o 
   1  28   6      471.30      457.83     22.17 o 
   2  28   6       76.64       80.50     20.69 o 
   3  28   6      713.84      705.13     26.36 o 
  -3  29   6        2.71        3.41     17.92 o 
  -2  29   6        0.47      -11.42     17.65 o 
  -1  29   6       57.35       49.87     15.40 o 
   0  29   6      893.96      878.20     20.69 o 
   1  29   6       66.41       76.54     21.36 o 
   2  29   6      190.89      192.18     23.81 o 
  -3  30   6      219.06      225.10     21.07 o 
  -2  30   6      150.20      169.70     21.76 o 
  -1  30   6      812.95      825.04     19.93 o 
   0  30   6      111.64      123.31     16.38 o 
   1  30   6      430.34      460.39     24.58 o 
  -1  31   6       62.22       64.11     19.90 o 
   0  31   6       18.24       24.03     19.16 o 
  -4   1   7     3525.95     3414.41     73.56 o 
  -3   1   7       13.42        3.06      8.14 o 
  -2   1   7     2754.94     2652.25     31.21 o 
  -1   1   7     1333.50     1335.56     12.56 o 
   0   1   7     2895.68     2807.41     22.85 o 
   1   1   7      560.60      539.88      9.24 o 
   2   1   7     3609.80     3524.89     31.91 o 
   6   1   7      745.26      689.22     26.44 o 
   7   1   7       33.30       35.18     14.23 o 
  -5   2   7       37.28       48.17     14.70 o 
  -4   2   7      174.50      181.11     18.63 o 
  -3   2   7      124.28      147.19     13.45 o 
  -2   2   7      589.88      589.46     12.45 o 
  -1   2   7      179.11      189.87      8.19 o 
   0   2   7      203.60      217.77      6.54 o 
   1   2   7       83.60       82.47      5.84 o 
   2   2   7      301.07      310.43      7.62 o 
   6   2   7      115.08      108.37     17.87 o 
   7   2   7      434.73      425.31     17.08 o 
  -9   3   7      126.32      152.26     22.55 o 
  -5   3   7       77.73       72.70     15.86 o 
  -4   3   7     3730.75     3819.58     60.76 o 
  -3   3   7     1547.03     1478.44     64.72 o 
  -2   3   7     4564.22     4578.91     37.83 o 
  -1   3   7       18.61       35.56      6.89 o 
   0   3   7     8718.16     8565.32     60.69 o 
   1   3   7      360.84      327.00      7.54 o 
   2   3   7     2330.58     2260.05     19.64 o 
   3   3   7      580.33      548.12     45.84 o 
   5   3   7       42.95       46.43     13.72 o 
   6   3   7     1113.27      978.20     30.49 o 
   7   3   7       53.14       71.69     13.90 o 
  -9   4   7      402.05      399.70     24.34 o 
  -8   4   7      112.05      117.57     20.36 o 
  -5   4   7      600.13      564.19     26.44 o 
  -4   4   7      108.39      119.67     22.76 o 
  -3   4   7      512.64      536.95     12.89 o 
  -2   4   7      834.45      851.44     12.15 o 
  -1   4   7      146.07      130.44      7.86 o 
   0   4   7       17.25       18.79      8.20 o 
   1   4   7     1869.10     1850.11     17.18 o 
   2   4   7      136.70      143.10      6.68 o 
   3   4   7       19.79        1.23     10.82 o 
   5   4   7      688.78      635.78     42.80 o 
   6   4   7      172.39      149.13     20.07 o 
   7   4   7       34.44        8.88     30.72 o 
  -9   5   7      130.91      131.96     21.20 o 
  -8   5   7      344.90      335.40     21.98 o 
  -7   5   7       50.45       17.99     17.37 o 
  -6   5   7     4812.08     4838.00     63.18 o 
  -5   5   7      404.90      426.57     13.18 o 
  -4   5   7     1152.31     1073.08     17.34 o 
  -3   5   7       11.41        7.76      8.14 o 
  -2   5   7    13781.82    13442.38    102.67 o 
  -1   5   7      975.30      824.17     14.21 o 
   0   5   7     2576.23     2535.19     44.63 o 
   1   5   7      196.48      198.57      6.52 o 
   2   5   7     6108.19     6113.45     44.75 o 
   3   5   7      215.11      214.07     10.10 o 
   4   5   7     1626.59     1410.20     30.14 o 
   5   5   7      116.62      111.96     17.57 o 
   6   5   7      722.57      668.46     27.84 o 
   7   5   7       43.43        5.25     22.64 o 
  -9   6   7        4.52       25.45     20.17 o 
  -8   6   7       84.61       65.70     22.62 o 
  -7   6   7      138.63      185.25     38.73 o 
  -6   6   7      220.54      200.66     26.07 o 
  -5   6   7      281.29      277.84     11.97 o 
  -4   6   7      187.20      213.11     15.65 o 
  -3   6   7      784.19      797.95     28.61 o 
  -2   6   7      169.90      178.72      9.74 o 
  -1   6   7     1925.84     1917.03     22.70 o 
   0   6   7      950.47      943.74     16.74 o 
   1   6   7      225.51      196.81      6.89 o 
   2   6   7      493.16      480.56     11.62 o 
   3   6   7     1781.78     1756.75     25.60 o 
   4   6   7      899.18      874.11     34.67 o 
   5   6   7        9.63       14.12     16.72 o 
   6   6   7      105.75       90.51     20.79 o 
   7   6   7      203.72      161.20     24.76 o 
  -8   7   7      823.60      801.01     28.15 o 
  -7   7   7      854.82      891.31     26.47 o 
  -6   7   7        9.89       -0.42     17.38 o 
  -5   7   7      324.89      336.54     12.73 o 
  -4   7   7     7094.10     6816.07     63.78 o 
  -3   7   7     1477.27     1430.89     20.12 o 
  -2   7   7       50.93       34.93      7.06 o 
  -1   7   7       62.51       62.49      7.50 o 
   0   7   7     6502.88     6580.30     60.97 o 
   1   7   7      477.70      506.73     10.07 o 
   2   7   7     1130.71     1116.85     11.61 o 
   3   7   7        4.52        3.39      7.07 o 
   4   7   7     1352.59     1323.58     30.62 o 
   5   7   7       61.37       58.73     22.52 o 
   6   7   7      569.67      534.10     26.47 o 
   7   7   7      221.23      225.51     35.66 o 
  -8   8   7      121.16       92.03     19.06 o 
  -7   8   7      119.59      119.58     17.81 o 
  -6   8   7      121.49      109.92     15.74 o 
  -5   8   7      688.49      734.84     18.51 o 
  -4   8   7       35.93       22.49      9.49 o 
  -3   8   7     2572.31     2503.92     43.08 o 
  -2   8   7     1173.76     1226.28     16.85 o 
  -1   8   7      496.09      490.52     12.32 o 
   0   8   7       11.34       14.41      8.95 o 
   1   8   7     1703.42     1760.69     21.89 o 
   2   8   7     5364.54     5242.92     37.05 o 
   3   8   7       22.64       19.94      7.82 o 
   4   8   7      119.42      146.87     13.33 o 
   5   8   7     1070.16     1007.84     57.08 o 
   6   8   7      366.80      357.12     24.02 o 
   7   8   7        9.45      -20.90     25.70 o 
  -8   9   7       69.61       65.63     18.39 o 
  -7   9   7      214.81      231.58     18.70 o 
  -6   9   7      924.59      933.62     30.10 o 
  -5   9   7     2908.38     2783.28     32.26 o 
  -4   9   7       29.73       40.63     10.23 o 
  -3   9   7      394.03      403.47     10.24 o 
  -2   9   7     4439.42     4227.24     32.19 o 
  -1   9   7     3407.57     3325.57     56.23 o 
   0   9   7       18.52       15.32      8.27 o 
   1   9   7      283.27      293.75      8.41 o 
   2   9   7      630.33      679.71     14.50 o 
   3   9   7      546.62      545.94     15.77 o 
   4   9   7      460.97      462.25     16.41 o 
   5   9   7       32.85       24.75     30.29 o 
   6   9   7      296.75      269.24     27.22 o 
  -8  10   7        9.41       13.13     18.69 o 
  -7  10   7     1016.97     1006.81     27.54 o 
  -6  10   7      401.94      430.93     18.47 o 
  -5  10   7     1013.23      964.20     19.26 o 
  -4  10   7      361.09      393.82     12.74 o 
  -3  10   7      712.93      714.72     14.00 o 
  -2  10   7        0.06        0.14      5.20 o 
  -1  10   7     3604.24     3695.99     38.57 o 
   0  10   7     2454.38     2465.80     36.52 o 
   1  10   7        2.10       18.58      7.56 o 
   2  10   7       23.84        2.26      7.30 o 
   3  10   7     5340.07     5168.60     42.64 o 
   4  10   7     1887.50     1841.12     32.58 o 
   5  10   7       19.42       22.54     28.42 o 
   6  10   7       60.49       82.65     22.54 o 
  -8  11   7      630.95      635.07     22.70 o 
  -7  11   7      830.12      875.35     26.03 o 
  -6  11   7       76.75       76.40     18.36 o 
  -5  11   7     1874.24     1674.89     24.33 o 
  -4  11   7     1275.76     1324.25     21.25 o 
  -3  11   7     2950.59     2760.76     27.45 o 
  -2  11   7      138.26      125.51      6.42 o 
  -1  11   7     1467.61     1427.02     16.95 o 
   0  11   7     1541.16     1594.18     21.70 o 
   1  11   7     2296.82     2330.35     23.04 o 
   2  11   7      403.11      407.20     10.28 o 
   3  11   7       20.52       43.91      8.94 o 
   4  11   7      424.92      467.96     17.69 o 
   5  11   7       31.61       48.62     19.32 o 
  -8  12   7      275.03      256.55     20.83 o 
  -7  12   7      411.04      412.91     20.10 o 
  -6  12   7      135.24      107.19     16.67 o 
  -5  12   7     2397.49     2262.72     29.01 o 
  -4  12   7      200.54      263.83     12.21 o 
  -3  12   7     4427.98     4254.32     38.32 o 
  -2  12   7     1052.23     1048.73     13.20 o 
  -1  12   7      382.64      340.47     13.56 o 
   0  12   7       49.14       57.12      7.39 o 
   1  12   7    10986.53    10963.19     83.40 o 
   2  12   7      880.27      879.51     14.70 o 
   3  12   7        1.53       -6.61      8.92 o 
   4  12   7      245.74      267.71     23.97 o 
   5  12   7     2572.45     2634.33     48.21 o 
  -8  13   7       20.13      -11.24     18.70 o 
  -7  13   7      348.08      367.82     33.87 o 
  -6  13   7     2292.02     2206.72     37.55 o 
  -5  13   7      375.27      397.10     14.71 o 
  -4  13   7      141.91      130.14     11.54 o 
  -3  13   7     1057.81      949.76     17.06 o 
  -2  13   7     4216.38     4054.57     32.35 o 
  -1  13   7     3197.53     3303.37     26.33 o 
   0  13   7        1.40       42.64     23.07 o 
   1  13   7       31.72       62.89      8.32 o 
   2  13   7     1279.80     1383.94     22.42 o 
   3  13   7      489.67      533.26     15.88 o 
   4  13   7      134.54      128.01     18.89 o 
   5  13   7        0.83      -29.09     29.09 o 
  -8  14   7        2.15      -27.16     27.16 o 
  -7  14   7     1688.70     1732.32     34.34 o 
  -6  14   7      239.42      248.93     18.44 o 
  -5  14   7     1249.05     1227.67     22.37 o 
  -4  14   7      269.27      238.54     12.66 o 
  -3  14   7      717.63      608.89     17.40 o 
  -2  14   7        0.62       -0.95      6.92 o 
  -1  14   7     8553.31     8405.58     58.76 o 
   0  14   7      515.15      483.66     11.32 o 
   1  14   7      680.70      644.36     13.10 o 
   2  14   7     1755.59     1742.39     25.31 o 
   3  14   7     5510.51     5519.81     67.69 o 
   4  14   7      930.59      948.12     30.34 o 
   5  14   7       54.78       29.65     21.34 o 
  -8  15   7      402.34      376.65     21.74 o 
  -7  15   7      263.96      297.21     20.16 o 
  -6  15   7      493.63      468.77     20.12 o 
  -5  15   7      256.65      271.19     14.39 o 
  -4  15   7     2913.97     2585.15     31.81 o 
  -3  15   7     1414.47     1394.25     19.77 o 
  -2  15   7      643.71      605.52     12.08 o 
  -1  15   7      516.00      528.65     16.11 o 
   0  15   7     4133.29     4044.26     35.48 o 
   1  15   7       59.33       80.78      9.29 o 
   2  15   7       28.17       30.31      9.93 o 
   3  15   7        7.75       19.10     12.43 o 
   4  15   7       58.27       85.81     19.87 o 
   5  15   7       98.28      101.04     22.51 o 
  -7  16   7      452.16      461.85     21.97 o 
  -6  16   7       12.26       14.91     16.71 o 
  -5  16   7     1117.56     1165.04     23.31 o 
  -4  16   7        6.26        2.06     12.07 o 
  -3  16   7     3159.25     2882.98     30.10 o 
  -2  16   7     1345.65     1256.61     16.29 o 
  -1  16   7     1431.64     1389.61     21.90 o 
   0  16   7      978.45      915.39     19.68 o 
   1  16   7     3784.92     3812.01     34.56 o 
   2  16   7     2665.34     2744.45     32.35 o 
   3  16   7      101.23      111.45     11.00 o 
   4  16   7      363.46      401.55     19.34 o 
   5  16   7     2854.55     3005.15     38.84 o 
   6  16   7      202.73      169.80     33.61 o 
  -7  17   7      206.32      226.66     20.73 o 
  -6  17   7      671.90      681.88     23.22 o 
  -5  17   7      841.86      819.18     20.94 o 
  -4  17   7      688.38      650.43     17.70 o 
  -3  17   7     1093.35     1132.36     19.81 o 
  -2  17   7     2057.90     1853.89     19.80 o 
  -1  17   7      373.32      393.38     10.35 o 
   0  17   7      679.76      703.70     18.53 o 
   1  17   7      535.53      597.11     19.07 o 
   2  17   7      571.99      560.53     13.48 o 
   3  17   7       67.05       55.14     10.84 o 
   4  17   7       13.67       21.04     13.85 o 
   5  17   7       33.47       43.44     15.16 o 
   6  17   7      139.93      166.01     22.37 o 
  -7  18   7      859.91      817.45     27.82 o 
  -6  18   7      167.46      191.46     20.36 o 
  -5  18   7     1022.51     1031.49     27.43 o 
  -4  18   7      306.49      338.76     15.78 o 
  -3  18   7      972.53     1028.04     19.08 o 
  -2  18   7      307.92      312.90     10.61 o 
  -1  18   7     2299.14     2218.91     23.41 o 
   0  18   7     2833.00     2762.01     33.89 o 
   1  18   7      180.04      214.56     14.09 o 
   2  18   7      145.50      155.57     11.19 o 
   3  18   7     3761.83     3886.24     50.84 o 
   4  18   7     1286.13     1304.40     31.27 o 
   5  18   7       39.85       42.81     15.21 o 
   6  18   7      203.79      244.43     23.79 o 
  -7  19   7      188.67      202.75     21.64 o 
  -6  19   7      660.80      663.47     24.10 o 
  -5  19   7      561.77      560.06     26.56 o 
  -4  19   7      579.09      539.26     17.63 o 
  -3  19   7      326.71      298.18     13.90 o 
  -2  19   7     1100.03     1098.54     20.12 o 
  -1  19   7     3119.90     2989.41     27.51 o 
   0  19   7       27.62       35.46     12.88 o 
   1  19   7       38.92       56.53     13.38 o 
   2  19   7      121.17      118.67     11.41 o 
   3  19   7      136.59      165.43     12.59 o 
   4  19   7      444.55      533.14     18.84 o 
   5  19   7      638.32      604.85     20.22 o 
  -7  20   7      195.37      205.95     21.72 o 
  -6  20   7      108.11       86.60     20.27 o 
  -5  20   7      985.91     1010.26     26.15 o 
  -4  20   7       25.53       56.57     15.24 o 
  -3  20   7     2222.52     2203.37     27.83 o 
  -2  20   7     1080.50     1052.66     17.05 o 
  -1  20   7      194.27      229.51     11.03 o 
   0  20   7        2.87       22.04     14.16 o 
   1  20   7     3978.84     3905.52     44.04 o 
   2  20   7     1544.23     1514.41     25.82 o 
   3  20   7       10.59       15.08     12.25 o 
   4  20   7      197.51      220.22     17.07 o 
   5  20   7      926.30     1022.32     26.03 o 
  -6  21   7       91.88       60.42     21.15 o 
  -5  21   7      222.41      240.64     17.67 o 
  -4  21   7      919.45      875.20     22.20 o 
  -3  21   7     1283.59     1191.55     18.82 o 
  -2  21   7      151.61      186.16     14.81 o 
  -1  21   7      243.84      233.77     11.57 o 
   0  21   7      802.22      777.70     20.30 o 
   1  21   7      576.73      607.94     19.29 o 
   2  21   7       16.40       12.61     15.83 o 
   3  21   7        0.21       -7.62     13.50 o 
   4  21   7        5.26       24.35     16.04 o 
   5  21   7      190.35      238.03     28.01 o 
  -6  22   7      145.66      131.43     21.86 o 
  -5  22   7      807.19      780.91     22.28 o 
  -4  22   7      328.77      305.35     17.01 o 
  -3  22   7      311.09      301.12     15.00 o 
  -2  22   7       14.54       29.19     11.13 o 
  -1  22   7     3295.63     3052.40     42.12 o 
   0  22   7      745.42      754.91     20.12 o 
   1  22   7       48.51       59.52     16.08 o 
   2  22   7      155.50      141.78     17.07 o 
   3  22   7     1818.68     1861.09     31.61 o 
   4  22   7      795.28      808.51     42.95 o 
   5  22   7       19.41       13.07     18.29 o 
  -6  23   7      359.75      327.57     25.25 o 
  -5  23   7      902.70      871.60     23.86 o 
  -4  23   7        4.35       -0.03     16.23 o 
  -3  23   7      305.42      295.58     15.99 o 
  -2  23   7     1256.12     1189.81     19.87 o 
  -1  23   7      101.57      107.98     12.10 o 
   0  23   7      122.31      119.12     15.76 o 
   1  23   7       62.58       64.36     20.66 o 
   2  23   7      240.71      240.33     18.64 o 
   3  23   7      236.32      272.03     19.43 o 
   4  23   7      812.85      840.74     36.85 o 
  -5  24   7      266.06      277.87     19.69 o 
  -4  24   7        7.07       14.86     17.55 o 
  -3  24   7     1334.09     1248.00     24.23 o 
  -2  24   7      324.68      310.02     13.73 o 
  -1  24   7       38.83       36.91     12.02 o 
   0  24   7       30.96       21.53     15.49 o 
   1  24   7     1649.08     1603.03     29.11 o 
   2  24   7      677.72      722.94     22.85 o 
   3  24   7       15.02        3.88     18.77 o 
   4  24   7       52.62       67.59     28.28 o 
  -5  25   7       38.78       39.36     18.72 o 
  -4  25   7      839.59      897.03     25.71 o 
  -3  25   7      406.61      437.23     19.16 o 
  -2  25   7        3.42        2.06     14.58 o 
  -1  25   7      194.55      198.43     17.19 o 
   0  25   7      572.63      582.14     40.46 o 
   1  25   7       81.45       77.20     18.20 o 
   2  25   7      120.13      127.98     18.88 o 
   3  25   7        0.71      -10.46     19.06 o 
   4  25   7      277.57      321.13     31.61 o 
  -5  26   7      216.65      235.90     21.00 o 
  -4  26   7      162.86      135.64     19.63 o 
  -3  26   7      107.44       72.39     16.74 o 
  -2  26   7       40.32       40.46     15.81 o 
  -1  26   7     1167.45     1125.69     20.86 o 
   0  26   7      177.33      157.40     16.68 o 
   1  26   7        0.88      -18.91     18.91 o 
   2  26   7       22.11       26.12     19.72 o 
   3  26   7     1101.31     1096.10     29.19 o 
  -4  27   7       14.45      -18.30     18.30 o 
  -3  27   7        5.01       16.36     17.61 o 
  -2  27   7      802.24      799.63     22.01 o 
  -1  27   7      498.76      505.12     19.23 o 
   0  27   7      280.59      290.21     17.61 o 
   1  27   7       11.01       16.62     19.64 o 
   2  27   7      466.69      467.39     23.42 o 
   3  27   7        7.72       62.01     29.84 o 
  -4  28   7        8.23       23.52     20.85 o 
  -3  28   7      375.95      370.92     19.78 o 
  -2  28   7      186.81      212.17     18.27 o 
  -1  28   7       97.74      109.64     18.07 o 
   0  28   7      135.43      176.67     17.57 o 
   1  28   7      911.00      919.96     35.43 o 
   2  28   7        9.34       -0.57     21.72 o 
  -3  29   7      123.96      154.95     19.24 o 
  -2  29   7      130.96      118.64     18.64 o 
  -1  29   7       87.62       94.81     18.17 o 
   0  29   7      705.44      635.88     21.93 o 
   1  29   7      265.88      265.54     29.78 o 
  -2  30   7       45.60       47.06     19.85 o 
  -1  30   7      210.05      219.84     19.81 o 
   0  30   7      199.52      275.51     20.85 o 
  -4   0   8      870.87      892.77     24.57 o 
  -3   0   8       89.43       84.37     13.98 o 
  -2   0   8     1689.95     1718.95     55.03 o 
  -1   0   8    14389.85    14362.55    109.31 o 
   0   0   8     5382.55     4979.66     47.58 o 
   1   0   8      385.72      353.22     16.05 o 
   2   0   8       88.84       71.67     11.69 o 
   7   0   8      329.74      315.86     28.52 o 
  -5   1   8      172.47      187.90     25.45 o 
  -4   1   8      154.32      157.86     16.59 o 
  -3   1   8      631.54      621.49     16.86 o 
  -2   1   8      189.07      191.35     12.86 o 
  -1   1   8      668.27      675.46      8.60 o 
   0   1   8     1113.37     1129.30     13.32 o 
   1   1   8      482.64      457.42      9.40 o 
   2   1   8     1815.71     1823.65     20.56 o 
   6   1   8      375.08      324.91     20.57 o 
   7   1   8      188.12      182.21     16.17 o 
  -5   2   8        5.02       16.26     16.57 o 
  -4   2   8      299.36      346.91     18.00 o 
  -3   2   8     8065.45     7669.94    111.37 o 
  -2   2   8     4998.74     5092.91     49.03 o 
  -1   2   8      206.63      187.61     10.44 o 
   0   2   8      163.71      157.58      7.16 o 
   1   2   8    10933.30    10765.75     75.81 o 
   2   2   8     1448.45     1392.13     17.38 o 
   6   2   8      251.15      233.06     20.72 o 
   7   2   8      309.67      282.95     21.14 o 
  -5   3   8        0.25       42.98     17.02 o 
  -4   3   8      945.79      968.91     26.79 o 
  -3   3   8      230.95      240.69     14.46 o 
  -2   3   8     2052.90     2118.41     28.08 o 
  -1   3   8     1836.79     1744.40     21.93 o 
   0   3   8        1.83        9.43      6.25 o 
   1   3   8      159.13      157.82      7.47 o 
   2   3   8      673.81      663.22     11.46 o 
   6   3   8      578.59      511.99     24.09 o 
   7   3   8      382.46      344.62     26.29 o 
  -8   4   8     1211.22     1222.08     33.78 o 
  -7   4   8       78.23       81.03     23.44 o 
  -5   4   8     3167.38     3111.06     38.58 o 
  -4   4   8     9260.99     9138.66     83.46 o 
  -3   4   8      158.61      125.71     10.00 o 
  -2   4   8        8.90       14.59      6.87 o 
  -1   4   8     9885.73     9772.54     87.91 o 
   0   4   8     6635.26     6580.49     59.69 o 
   1   4   8      135.81      133.10      7.34 o 
   2   4   8        2.73       -6.32      7.01 o 
   5   4   8      397.14      367.99     20.29 o 
   6   4   8      122.37       76.95     25.06 o 
   7   4   8      173.33      166.73     26.01 o 
  -8   5   8        7.24       37.88     20.79 o 
  -7   5   8       16.98       11.54     19.03 o 
  -6   5   8      562.69      555.45     21.55 o 
  -5   5   8     1608.18     1568.58     32.57 o 
  -4   5   8      831.67      815.95     17.28 o 
  -3   5   8       64.45       89.60      9.66 o 
  -2   5   8       93.77      116.00      8.27 o 
  -1   5   8       85.13       94.89      9.21 o 
   0   5   8      836.32      828.73     15.39 o 
   1   5   8     5307.23     5211.69     39.52 o 
   2   5   8       72.94       78.65      7.33 o 
   3   5   8      469.05      483.10     20.86 o 
   4   5   8     1542.20     1442.62     31.76 o 
   5   5   8     1293.37     1153.58     34.36 o 
   6   5   8       82.82       67.42     21.19 o 
   7   5   8       60.54       75.77     25.22 o 
  -8   6   8       11.04      -10.79     20.45 o 
  -7   6   8     1496.03     1462.01     44.23 o 
  -6   6   8     2738.63     2816.12     44.17 o 
  -5   6   8        2.56      -10.73     10.73 o 
  -4   6   8       99.83      110.35     14.75 o 
  -3   6   8     6544.48     6456.04     61.04 o 
  -2   6   8     8624.96     8296.45     65.99 o 
  -1   6   8       80.19       88.20      8.67 o 
   0   6   8      803.83      775.53     15.46 o 
   1   6   8     1051.74     1063.93     14.93 o 
   2   6   8     6393.26     6079.31     57.68 o 
   3   6   8      564.21      556.46     23.19 o 
   4   6   8       94.53       91.73     15.47 o 
   5   6   8      721.36      715.16     39.41 o 
   6   6   8      234.03      198.97     55.03 o 
   7   6   8      356.85      301.01     27.77 o 
  -8   7   8     1129.35     1049.92     31.87 o 
  -7   7   8      378.63      373.87     21.42 o 
  -6   7   8      372.90      396.75     20.01 o 
  -5   7   8       15.04        6.77     11.39 o 
  -4   7   8      340.63      323.66     18.75 o 
  -3   7   8      737.82      701.99     15.90 o 
  -2   7   8     2299.61     2240.36     23.14 o 
  -1   7   8     1233.27     1259.44     19.23 o 
   0   7   8       28.02       50.24      9.03 o 
   1   7   8       46.89       55.84      6.96 o 
   2   7   8     4687.83     4542.07     45.18 o 
   3   7   8      750.78      739.24     17.34 o 
   4   7   8       51.77       46.19     15.40 o 
   5   7   8      165.50      183.60     19.87 o 
   6   7   8      863.77      828.53     34.88 o 
   7   7   8      459.41      438.12     30.61 o 
  -8   8   8      312.92      345.69     22.66 o 
  -7   8   8       61.08       48.27     19.19 o 
  -6   8   8       88.64       85.98     17.11 o 
  -5   8   8     4457.61     4248.23     44.34 o 
  -4   8   8     1405.11     1377.89     23.23 o 
  -3   8   8       80.87       78.60     12.38 o 
  -2   8   8      312.37      314.92     12.31 o 
  -1   8   8     5056.65     4789.09     47.27 o 
   0   8   8     6832.92     6946.57     65.13 o 
   1   8   8     1412.79     1442.93     18.09 o 
   2   8   8        0.08        7.86      7.52 o 
   3   8   8     2135.25     2005.44     27.87 o 
   4   8   8      711.56      739.78     19.09 o 
   5   8   8      420.77      388.19     23.72 o 
   6   8   8       73.65       67.79     23.94 o 
  -8   9   8      163.40      163.69     21.28 o 
  -7   9   8       22.59        5.83     18.88 o 
  -6   9   8     1198.81     1125.68     35.43 o 
  -5   9   8      167.08      174.70     12.95 o 
  -4   9   8      370.02      394.39     13.24 o 
  -3   9   8      750.01      782.88     18.41 o 
  -2   9   8      673.98      678.01     14.04 o 
  -1   9   8       80.51       99.93      7.98 o 
   0   9   8     6668.46     6538.76     61.81 o 
   1   9   8       27.97       43.92     11.08 o 
   2   9   8        2.20        4.96      8.07 o 
   3   9   8       93.29       96.06     11.30 o 
   4   9   8     2171.84     2159.28     67.01 o 
   5   9   8      761.97      701.47     54.54 o 
  -8  10   8        6.38      -19.30     19.30 o 
  -7  10   8     1340.94     1352.76     44.61 o 
  -6  10   8      469.81      477.62     20.68 o 
  -5  10   8       56.86       39.94     12.36 o 
  -4  10   8      535.94      502.69     15.28 o 
  -3  10   8     2658.24     2610.28     26.76 o 
  -2  10   8     1782.44     1712.07     20.53 o 
  -1  10   8      100.68      119.09      8.34 o 
   0  10   8       13.25       23.88      9.58 o 
   1  10   8     7516.70     7190.90     56.91 o 
   2  10   8       89.16      104.92      8.56 o 
   3  10   8      218.31      212.00     20.95 o 
   4  10   8       69.32       65.09     21.00 o 
  -8  11   8      257.00      228.30     22.06 o 
  -7  11   8      325.58      373.32     21.25 o 
  -6  11   8      113.09      141.44     17.88 o 
  -5  11   8      482.18      490.85     15.71 o 
  -4  11   8     1335.91     1347.71     22.52 o 
  -3  11   8       94.91       75.08     11.86 o 
  -2  11   8     2164.11     2070.48     24.15 o 
  -1  11   8     1039.83     1022.73     15.17 o 
   0  11   8      531.83      531.44     23.30 o 
   1  11   8       17.89       26.26     10.06 o 
   2  11   8     1550.33     1523.65     22.95 o 
   3  11   8     1688.69     1535.45     19.51 o 
   4  11   8       77.04      100.48     19.99 o 
  -8  12   8      304.49      349.48     23.28 o 
  -7  12   8        0.33       16.97     19.37 o 
  -6  12   8        0.43      -17.30     17.30 o 
  -5  12   8     1022.20     1016.55     21.28 o 
  -4  12   8      846.58      754.68     19.10 o 
  -3  12   8        0.04        8.42      9.69 o 
  -2  12   8       11.67       27.80      7.89 o 
  -1  12   8     2945.62     2937.60     27.93 o 
   0  12   8       93.66       86.41      8.52 o 
   1  12   8       34.02       21.78     11.07 o 
   2  12   8       70.21       79.71     11.92 o 
   3  12   8     1358.43     1290.89     22.82 o 
   4  12   8        3.25      -15.92     20.10 o 
  -8  13   8      112.23      147.11     35.82 o 
  -7  13   8      196.65      194.21     20.94 o 
  -6  13   8      387.88      397.12     20.99 o 
  -5  13   8      547.50      513.70     16.51 o 
  -4  13   8      934.41      979.52     20.39 o 
  -3  13   8     1366.73     1311.43     19.44 o 
  -2  13   8     1040.10     1006.04     13.43 o 
  -1  13   8       32.72       33.50     10.43 o 
   0  13   8      512.54      528.67     11.87 o 
   1  13   8     3645.59     3601.55     39.36 o 
   2  13   8      298.79      315.05     13.99 o 
   3  13   8      333.22      359.08     15.10 o 
   4  13   8     1140.91     1144.85     33.82 o 
   5  13   8      635.47      633.46     28.53 o 
  -8  14   8        4.23      -18.68     19.60 o 
  -7  14   8      150.09      113.53     29.19 o 
  -6  14   8      545.95      538.62     40.86 o 
  -5  14   8        0.02       12.42     13.78 o 
  -4  14   8        8.50        7.02     12.00 o 
  -3  14   8      947.46      863.58     17.20 o 
  -2  14   8       53.05       54.28      7.57 o 
  -1  14   8      151.38      116.93     11.79 o 
   0  14   8        2.87      -11.27     11.27 o 
   1  14   8      137.15      146.34     10.26 o 
   2  14   8      187.53      146.36     13.19 o 
   3  14   8      118.12      128.16     13.78 o 
   4  14   8        4.64      -20.36     20.36 o 
   5  14   8      105.22       78.14     23.81 o 
  -7  15   8      228.42      217.01     21.32 o 
  -6  15   8      766.09      763.49     38.97 o 
  -5  15   8      714.70      735.61     21.69 o 
  -4  15   8      884.16      844.71     23.62 o 
  -3  15   8      302.84      321.09     10.98 o 
  -2  15   8      968.29      993.70     15.58 o 
  -1  15   8     2265.10     2130.83     28.03 o 
   0  15   8      482.90      502.79     24.02 o 
   1  15   8      559.69      581.21     13.67 o 
   2  15   8     1354.52     1358.78     19.46 o 
   3  15   8      642.80      600.98     18.13 o 
   4  15   8      169.47      183.46     23.09 o 
   5  15   8       55.39       36.11     23.77 o 
  -7  16   8        2.56       22.20     20.20 o 
  -6  16   8       26.22       14.59     18.65 o 
  -5  16   8       67.18       72.77     14.60 o 
  -4  16   8      126.53      161.66     15.77 o 
  -3  16   8        3.12        4.22     11.20 o 
  -2  16   8       37.16       32.09      9.60 o 
  -1  16   8        4.11       17.62     11.21 o 
   0  16   8       74.93       61.28     11.81 o 
   1  16   8       16.80       14.26     12.94 o 
   2  16   8       53.37       39.36     10.62 o 
   3  16   8       24.79       -2.91     11.26 o 
   4  16   8       27.05       31.04     17.25 o 
   5  16   8       87.72      118.74     25.87 o 
  -7  17   8      319.33      276.14     26.76 o 
  -6  17   8      651.38      608.31     39.54 o 
  -5  17   8      185.61      170.26     15.66 o 
  -4  17   8     1773.97     1608.33     25.85 o 
  -3  17   8      670.60      656.25     16.37 o 
  -2  17   8      685.81      661.32     14.53 o 
  -1  17   8      582.80      549.01     15.94 o 
   0  17   8     2307.30     2217.96     30.00 o 
   1  17   8      536.69      528.26     16.42 o 
   2  17   8      903.20      928.53     17.92 o 
   3  17   8       27.50       22.57     11.65 o 
   4  17   8      447.70      500.84     18.55 o 
   5  17   8      159.46      154.32     21.92 o 
  -7  18   8        4.89      -10.67     21.17 o 
  -6  18   8       40.11       43.96     30.18 o 
  -5  18   8       24.37       30.22     14.51 o 
  -4  18   8       32.25       27.53     14.63 o 
  -3  18   8       13.08       22.80     12.47 o 
  -2  18   8       57.72       66.04     13.30 o 
  -1  18   8      275.64      262.28     13.46 o 
   0  18   8       36.93       34.19     12.64 o 
   1  18   8       37.41       34.98     14.11 o 
   2  18   8       21.50       38.60     11.34 o 
   3  18   8       22.52       31.32     12.08 o 
   4  18   8        9.94        5.36     15.59 o 
   5  18   8       11.03       24.58     17.49 o 
  -7  19   8       68.23       77.15     22.38 o 
  -6  19   8      956.43      955.67     31.75 o 
  -5  19   8      285.19      272.59     21.99 o 
  -4  19   8      271.25      205.37     15.57 o 
  -3  19   8      280.01      297.93     14.79 o 
  -2  19   8     1880.93     1697.88     24.35 o 
  -1  19   8      316.89      294.48     13.75 o 
   0  19   8      973.82      964.39     24.32 o 
   1  19   8      139.78      140.38     14.92 o 
   2  19   8      881.91      877.25     24.07 o 
   3  19   8      238.40      244.23     14.03 o 
   4  19   8      774.88      897.22     38.68 o 
   5  19   8       96.62      101.72     22.26 o 
  -6  20   8       15.92      -16.12     20.45 o 
  -5  20   8       27.53       28.20     16.55 o 
  -4  20   8      171.23      162.04     16.36 o 
  -3  20   8       23.70       32.28     13.80 o 
  -2  20   8       10.10        4.58     12.71 o 
  -1  20   8       92.65       92.15     13.44 o 
   0  20   8      196.52      192.67     15.16 o 
   1  20   8       11.43        4.41     14.48 o 
   2  20   8        2.37      -15.54     15.54 o 
   3  20   8       39.57       48.70     17.33 o 
   4  20   8      109.02      150.84     17.88 o 
   5  20   8       30.31       57.24     17.90 o 
  -6  21   8       63.96       57.69     22.01 o 
  -5  21   8       37.93       17.99     17.27 o 
  -4  21   8      857.26      848.12     23.09 o 
  -3  21   8      385.82      392.10     15.90 o 
  -2  21   8      529.51      500.52     18.71 o 
  -1  21   8      309.93      317.02     14.71 o 
   0  21   8     1279.68     1231.09     29.53 o 
   1  21   8      181.50      173.49     16.51 o 
   2  21   8      603.10      627.59     20.54 o 
   3  21   8      559.72      531.43     23.66 o 
   4  21   8      264.23      247.21     28.47 o 
  -6  22   8      115.55      119.94     22.73 o 
  -5  22   8       14.51       -9.96     16.80 o 
  -4  22   8        8.85       15.21     16.90 o 
  -3  22   8      240.73      242.04     15.48 o 
  -2  22   8      624.91      609.13     17.51 o 
  -1  22   8       22.93       34.84     13.29 o 
   0  22   8        5.03       29.58     15.82 o 
   1  22   8      229.99      211.38     17.96 o 
   2  22   8      223.37      232.55     28.53 o 
   3  22   8       13.80       13.07     25.44 o 
   4  22   8       48.67       58.25     27.08 o 
  -6  23   8      362.43      334.20     25.78 o 
  -5  23   8      572.16      583.18     24.17 o 
  -4  23   8      226.83      241.10     18.65 o 
  -3  23   8      150.85      145.49     16.03 o 
  -2  23   8     1005.76      982.68     22.42 o 
  -1  23   8      113.00      123.37     15.49 o 
   0  23   8      523.71      540.40     20.63 o 
   1  23   8      303.50      315.46     18.87 o 
   2  23   8      342.87      339.48     20.43 o 
   3  23   8       37.41       33.91     26.80 o 
   4  23   8      388.33      473.12     84.27 o 
  -5  24   8      352.78      358.59     20.66 o 
  -4  24   8      176.67      193.78     18.93 o 
  -3  24   8        2.20       -9.36     15.45 o 
  -2  24   8       52.68       63.45     15.54 o 
  -1  24   8      906.42      812.35     19.94 o 
   0  24   8      651.32      643.19     21.12 o 
   1  24   8        1.53      -17.97     17.97 o 
   2  24   8       28.72       25.41     18.64 o 
   3  24   8      159.70      164.92     29.01 o 
  -5  25   8        6.00       17.22     20.07 o 
  -4  25   8      693.74      705.77     23.83 o 
  -3  25   8      329.35      377.18     18.08 o 
  -2  25   8      596.27      618.27     29.99 o 
  -1  25   8       71.88       87.42     16.95 o 
   0  25   8      232.73      254.35     19.98 o 
   1  25   8       64.71       67.87     18.71 o 
   2  25   8      523.23      546.10     35.78 o 
   3  25   8      257.71      269.16     31.46 o 
  -4  26   8       10.24       24.55     18.92 o 
  -3  26   8      532.04      507.69     20.29 o 
  -2  26   8      533.00      517.52     20.06 o 
  -1  26   8        7.91       24.81     15.99 o 
   0  26   8        0.93       -2.63     16.63 o 
   1  26   8      542.45      545.99     24.85 o 
   2  26   8      344.99      352.55     22.28 o 
   3  26   8       31.54       17.30     60.94 o 
  -4  27   8      124.86      100.30     20.99 o 
  -3  27   8        0.55        5.35     18.00 o 
  -2  27   8       40.83       45.87     17.25 o 
  -1  27   8      278.83      264.00     18.83 o 
   0  27   8      433.54      399.14     19.40 o 
   1  27   8      170.52      162.13     20.76 o 
   2  27   8       70.61       69.05     21.43 o 
  -3  28   8       14.21        3.11     18.63 o 
  -2  28   8       48.95       53.69     18.31 o 
  -1  28   8      413.10      445.66     21.06 o 
   0  28   8      525.18      524.61     20.63 o 
   1  28   8        5.32      -20.50     20.50 o 
  -2  29   8       44.89       69.93     19.00 o 
  -1  29   8      100.63      131.32     19.06 o 
   0  29   8       14.51       13.25     18.65 o 
  -4   1   9     1002.02      979.58     27.82 o 
  -3   1   9     7685.77     7438.98    109.29 o 
  -2   1   9     2955.04     2903.52     26.96 o 
  -1   1   9     2298.82     2200.22     25.27 o 
   0   1   9     1101.13     1019.62     17.51 o 
   1   1   9     2312.66     2304.73     24.78 o 
   2   1   9       75.19       82.74      9.32 o 
   6   1   9      164.32      143.29     20.39 o 
  -5   2   9      948.28      905.26     30.01 o 
  -4   2   9      997.46      893.58     27.67 o 
  -3   2   9     1725.19     1728.04     23.33 o 
  -2   2   9      481.29      500.41     17.69 o 
  -1   2   9       50.59       63.44      7.10 o 
   0   2   9        3.91       15.43      7.20 o 
   1   2   9        3.62        4.10      7.27 o 
   2   2   9       70.41       65.98     13.36 o 
   6   2   9        5.65        9.19     18.74 o 
  -8   3   9      346.74      295.31     25.10 o 
  -5   3   9     1054.01     1081.63     48.28 o 
  -4   3   9      410.88      416.98     13.36 o 
  -3   3   9      417.80      430.70     13.70 o 
  -2   3   9     1019.77      999.93     24.01 o 
  -1   3   9     3535.21     3399.19     39.91 o 
   0   3   9      586.15      601.92     11.77 o 
   1   3   9      856.99      807.27     12.83 o 
   2   3   9     2429.58     2392.38     36.13 o 
   6   3   9      529.23      494.18     25.74 o 
  -8   4   9        4.03       -0.85     22.60 o 
  -7   4   9      255.14      237.37     21.98 o 
  -6   4   9       10.33      -13.06     17.15 o 
  -5   4   9      122.80       95.26     12.91 o 
  -4   4   9       86.50      109.89     11.36 o 
  -3   4   9     1864.86     1809.00     24.26 o 
  -2   4   9      247.52      228.26      8.65 o 
  -1   4   9        5.69        0.67      9.27 o 
   0   4   9       91.42      101.00      7.57 o 
   1   4   9       51.13       58.63      7.67 o 
   2   4   9       15.58        3.35     10.00 o 
   5   4   9       35.54       50.83     18.67 o 
   6   4   9       58.44       93.49     22.39 o 
  -8   5   9       68.97       29.30     22.29 o 
  -7   5   9      626.62      704.80     26.34 o 
  -6   5   9      295.87      286.60     20.67 o 
  -5   5   9        7.31      -12.02     12.02 o 
  -4   5   9     2319.78     2216.78     35.54 o 
  -3   5   9       37.69       38.03     10.46 o 
  -2   5   9      214.37      207.33     11.32 o 
  -1   5   9      446.89      449.34     16.12 o 
   0   5   9     4348.93     4346.32     34.50 o 
   1   5   9     2415.40     2331.61     21.92 o 
   2   5   9      917.93      875.86     17.20 o 
   5   5   9      453.71      431.61     22.89 o 
   6   5   9       41.84       43.52     34.50 o 
  -8   6   9      181.93      188.53     22.79 o 
  -7   6   9        0.98       19.37     19.64 o 
  -6   6   9        1.04       -2.30     18.07 o 
  -5   6   9      279.73      274.47     14.31 o 
  -4   6   9     2093.47     2043.27     26.94 o 
  -3   6   9     1163.91     1055.62     19.29 o 
  -2   6   9        4.01        0.47      7.99 o 
  -1   6   9      729.07      768.36     16.63 o 
   0   6   9       52.17       43.94      7.41 o 
   1   6   9      610.25      596.09     11.89 o 
   2   6   9      387.45      368.49     13.93 o 
   3   6   9       84.79       54.61     22.98 o 
   4   6   9       33.50       28.88     16.20 o 
   5   6   9      482.78      436.90     28.91 o 
   6   6   9      484.95      445.39     27.97 o 
  -8   7   9       20.80       12.07     21.36 o 
  -7   7   9      278.64      320.52     22.17 o 
  -6   7   9      859.29      817.80     39.25 o 
  -5   7   9     1100.02     1148.67     22.01 o 
  -4   7   9       27.24       29.49     11.76 o 
  -3   7   9       39.34       42.94     10.75 o 
  -2   7   9     3294.53     3243.71     30.77 o 
  -1   7   9     1289.78     1248.64     22.69 o 
   0   7   9       34.57       19.83      9.94 o 
   1   7   9       24.78       20.58      7.86 o 
   2   7   9     1960.76     1939.13     34.88 o 
   3   7   9     1327.53     1283.24     26.04 o 
   4   7   9      105.70       89.88     16.09 o 
   5   7   9       51.49       36.56     19.71 o 
  -8   8   9       24.34       49.61     22.41 o 
  -7   8   9      485.55      460.24     23.36 o 
  -6   8   9     1608.73     1562.24     34.00 o 
  -5   8   9      222.65      210.06     14.10 o 
  -4   8   9        8.08      -11.16     11.16 o 
  -3   8   9      206.26      235.97     12.77 o 
  -2   8   9     3618.27     3514.27     32.92 o 
  -1   8   9     1607.53     1503.20     22.42 o 
   0   8   9     1021.53      992.17     25.46 o 
   1   8   9      428.80      427.46     10.00 o 
   2   8   9      245.62      234.70      9.90 o 
   3   8   9      723.74      726.59     19.15 o 
   4   8   9      887.34      806.98     29.21 o 
   5   8   9        9.06       28.45     28.63 o 
  -8   9   9      509.65      478.52     24.88 o 
  -7   9   9      284.39      297.45     21.98 o 
  -6   9   9       37.25       44.67     20.18 o 
  -5   9   9       52.61       27.34     13.09 o 
  -4   9   9     1376.80     1346.65     22.52 o 
  -3   9   9     5116.91     5043.47     44.38 o 
  -2   9   9      578.65      555.37     13.51 o 
  -1   9   9       93.85      119.31     11.18 o 
   0   9   9     2582.73     2509.21     30.21 o 
   1   9   9     2635.02     2551.24     23.68 o 
   2   9   9       65.06       49.72     11.75 o 
   3   9   9       38.40       46.14     12.28 o 
   4   9   9      602.56      603.72     41.52 o 
  -8  10   9     1092.39     1117.10     34.23 o 
  -7  10   9       73.66       80.15     26.76 o 
  -6  10   9       84.76      106.44     19.43 o 
  -5  10   9     1137.36     1102.03     27.77 o 
  -4  10   9     2439.89     2484.31     31.69 o 
  -3  10   9        2.16       11.90     10.14 o 
  -2  10   9     1207.29     1047.10     19.60 o 
  -1  10   9      101.97      142.46     11.33 o 
   0  10   9     1658.72     1681.34     24.20 o 
   1  10   9      680.79      720.56     17.11 o 
   2  10   9     1133.13     1123.76     21.65 o 
   3  10   9        1.40       10.71     19.52 o 
   4  10   9       39.31       -2.40     21.40 o 
  -8  11   9      195.87      207.10     36.63 o 
  -7  11   9        1.95       27.29     25.78 o 
  -6  11   9      791.81      700.76     35.73 o 
  -5  11   9     1589.20     1579.43     28.48 o 
  -4  11   9        9.97       18.78     12.81 o 
  -3  11   9        9.15       31.67     10.56 o 
  -2  11   9     1592.48     1527.50     29.31 o 
  -1  11   9     4869.74     4687.51     49.65 o 
   0  11   9        4.38       29.87     11.29 o 
   1  11   9      579.54      562.14     15.73 o 
   2  11   9     1165.86     1204.81     21.83 o 
   3  11   9      997.24      957.36     31.49 o 
   4  11   9       26.01        0.22     21.06 o 
  -8  12   9       18.20       26.27     22.54 o 
  -7  12   9      732.12      721.82     38.84 o 
  -6  12   9     1517.55     1496.03     34.72 o 
  -5  12   9       33.13       53.08     17.86 o 
  -4  12   9      178.40      215.44     14.01 o 
  -3  12   9     1586.61     1612.98     21.74 o 
  -2  12   9      970.65      940.07     27.83 o 
  -1  12   9      177.77      222.32     12.89 o 
   0  12   9     1839.67     1784.83     34.67 o 
   1  12   9       86.83      105.53     12.84 o 
   2  12   9      397.31      426.97     15.41 o 
   3  12   9      855.12      844.25     30.52 o 
   4  12   9      827.92      837.59     33.14 o 
  -8  13   9       20.73      -25.66     39.23 o 
  -7  13   9      237.23      254.73     23.55 o 
  -6  13   9       49.45       51.53     18.87 o 
  -5  13   9       44.78       71.06     14.71 o 
  -4  13   9     1421.45     1443.17     44.22 o 
  -3  13   9     1135.65     1069.08     19.07 o 
  -2  13   9      151.75      151.31     11.34 o 
  -1  13   9      538.55      496.22     15.21 o 
   0  13   9     1909.64     1893.72     30.73 o 
   1  13   9     1947.71     1930.88     27.77 o 
   2  13   9       55.03       54.65     17.14 o 
   3  13   9      145.33      102.31     21.12 o 
   4  13   9      572.23      617.32     29.07 o 
  -7  14   9        0.62       10.96     20.90 o 
  -6  14   9       50.60       68.22     20.20 o 
  -5  14   9     1379.41     1327.68     25.88 o 
  -4  14   9     1483.27     1466.43     26.19 o 
  -3  14   9      186.23      186.09     12.20 o 
  -2  14   9      382.29      400.45     13.28 o 
  -1  14   9      756.55      755.69     19.14 o 
   0  14   9      254.84      286.83     21.18 o 
   1  14   9      730.98      724.13     19.09 o 
   2  14   9     1502.05     1480.30     24.76 o 
   3  14   9       64.21       75.56     21.90 o 
   4  14   9       31.59       -6.39     27.43 o 
   5  14   9      595.62      678.82     31.42 o 
  -7  15   9       10.28       51.11     21.28 o 
  -6  15   9      147.36      140.05     21.36 o 
  -5  15   9      559.24      571.15     31.40 o 
  -4  15   9      429.67      475.36     16.96 o 
  -3  15   9      409.38      428.04     14.30 o 
  -2  15   9     1469.86     1305.22     20.56 o 
  -1  15   9      476.13      506.75     22.52 o 
   0  15   9     1445.59     1400.34     29.09 o 
   1  15   9      285.77      326.41     15.74 o 
   2  15   9     1211.41     1222.73     24.21 o 
   3  15   9      257.74      290.27     70.06 o 
   4  15   9      122.86      111.24     25.54 o 
   5  15   9       25.71       -7.00     26.91 o 
  -7  16   9      673.79      653.22     27.30 o 
  -6  16   9      747.68      726.87     26.39 o 
  -5  16   9       19.90       -4.23     15.36 o 
  -4  16   9      288.56      304.55     21.39 o 
  -3  16   9     1670.66     1611.10     36.59 o 
  -2  16   9      847.72      862.72     18.34 o 
  -1  16   9     1052.66     1013.21     21.41 o 
   0  16   9      981.44     1019.60     22.46 o 
   1  16   9      297.28      294.47     15.87 o 
   2  16   9      433.82      444.73     14.03 o 
   3  16   9     1027.94     1078.57     29.27 o 
   4  16   9     1957.66     2007.17     47.63 o 
   5  16   9       33.39       13.83     26.75 o 
  -7  17   9      125.01      148.32     22.32 o 
  -6  17   9       39.91       56.23     23.73 o 
  -5  17   9      556.42      581.64     19.73 o 
  -4  17   9      511.92      542.09     18.65 o 
  -3  17   9      271.02      262.90     16.38 o 
  -2  17   9     1145.25     1074.46     21.15 o 
  -1  17   9      372.20      363.10     13.94 o 
   0  17   9     1472.64     1407.87     25.28 o 
   1  17   9      540.13      561.55     18.02 o 
   2  17   9      467.64      464.56     17.61 o 
   3  17   9      150.73      167.53     16.51 o 
   4  17   9      187.66      186.62     18.34 o 
   5  17   9       50.04       51.93     18.39 o 
  -7  18   9        0.43       -6.82     29.38 o 
  -6  18   9      135.05      138.00     22.31 o 
  -5  18   9      934.62      913.78     22.92 o 
  -4  18   9     1481.67     1471.28     32.42 o 
  -3  18   9      124.47       97.93     13.60 o 
  -2  18   9      862.74      849.92     19.17 o 
  -1  18   9      527.26      527.05     15.72 o 
   0  18   9      612.29      598.36     18.20 o 
   1  18   9     1055.69      993.87     23.88 o 
   2  18   9     1238.86     1176.17     25.33 o 
   3  18   9       34.95       49.87     24.63 o 
   4  18   9      113.18      134.36     27.07 o 
   5  18   9      794.39      907.65     26.76 o 
  -6  19   9      331.00      296.41     39.77 o 
  -5  19   9       75.57      106.22     17.52 o 
  -4  19   9      446.87      493.77     18.96 o 
  -3  19   9      590.17      573.42     17.40 o 
  -2  19   9      540.22      548.13     22.99 o 
  -1  19   9      587.21      556.03     16.26 o 
   0  19   9      488.65      527.04     18.09 o 
   1  19   9      790.86      802.11     21.65 o 
   2  19   9      330.94      314.99     17.30 o 
   3  19   9      205.85      245.83     27.04 o 
   4  19   9       35.83       14.64     35.06 o 
  -6  20   9      897.03      882.11     32.77 o 
  -5  20   9      133.36      134.74     18.61 o 
  -4  20   9      153.51      167.92     16.93 o 
  -3  20   9      558.69      545.49     17.43 o 
  -2  20   9     1167.18     1145.67     23.11 o 
  -1  20   9      639.89      605.08     16.86 o 
   0  20   9      978.38     1012.80     26.09 o 
   1  20   9      153.25      206.86     17.80 o 
   2  20   9       42.54       63.71     17.00 o 
   3  20   9      643.40      661.29     32.04 o 
   4  20   9      464.16      569.37     55.21 o 
  -6  21   9      344.38      323.83     25.92 o 
  -5  21   9      209.99      257.10     19.02 o 
  -4  21   9      289.46      309.75     18.62 o 
  -3  21   9      230.40      203.19     15.80 o 
  -2  21   9      335.01      323.50     16.15 o 
  -1  21   9     1065.94     1016.58     27.18 o 
   0  21   9      294.49      303.77     18.25 o 
   1  21   9      182.27      172.08     17.36 o 
   2  21   9      311.36      313.76     19.33 o 
   3  21   9      429.30      468.21     57.19 o 
   4  21   9        7.19        9.45     28.74 o 
  -6  22   9       14.21        3.56     23.74 o 
  -5  22   9      632.40      572.15     21.52 o 
  -4  22   9      561.85      594.98     29.96 o 
  -3  22   9      179.67      168.20     16.45 o 
  -2  22   9      349.29      343.77     16.70 o 
  -1  22   9      159.24      184.06     18.48 o 
   0  22   9      231.96      225.32     18.36 o 
   1  22   9      638.92      634.92     21.48 o 
   2  22   9      492.82      457.21     21.71 o 
   3  22   9       60.46       74.79     41.71 o 
   4  22   9       43.70       61.32     30.14 o 
  -5  23   9       66.45      116.42     19.01 o 
  -4  23   9      426.35      482.13     22.06 o 
  -3  23   9      697.65      664.03     19.46 o 
  -2  23   9       66.02       65.84     15.29 o 
  -1  23   9       98.95       90.43     15.48 o 
   0  23   9      452.21      441.52     19.78 o 
   1  23   9      785.86      796.89     23.92 o 
   2  23   9       45.64       16.12     19.45 o 
   3  23   9        6.31        8.05     28.37 o 
  -5  24   9      100.41      103.02     20.36 o 
  -4  24   9       23.22       33.67     18.55 o 
  -3  24   9      291.59      287.26     21.79 o 
  -2  24   9       93.00      108.64     16.58 o 
  -1  24   9      195.75      206.56     16.90 o 
   0  24   9      567.84      601.04     26.37 o 
   1  24   9      120.31      122.29     19.77 o 
   2  24   9       33.06       25.73     26.48 o 
   3  24   9      479.79      522.16     47.26 o 
  -4  25   9        0.70      -16.39     19.84 o 
  -3  25   9       16.86       17.76     17.07 o 
  -2  25   9      432.49      468.10     19.57 o 
  -1  25   9      857.29      832.43     25.98 o 
   0  25   9        3.20       18.95     15.55 o 
   1  25   9        1.17      -19.43     19.43 o 
   2  25   9      287.93      299.57     22.81 o 
  -4  26   9      161.67      166.44     20.94 o 
  -3  26   9      205.95      211.81     18.60 o 
  -2  26   9       73.99       74.93     17.60 o 
  -1  26   9      179.87      176.89     17.19 o 
   0  26   9        2.11        9.59     16.84 o 
   1  26   9      328.90      345.18     26.54 o 
   2  26   9      276.00      236.74     22.37 o 
  -3  27   9      669.97      717.57     22.92 o 
  -2  27   9        5.59        3.46     17.53 o 
  -1  27   9       41.01       61.37     17.60 o 
   0  27   9      363.56      323.03     19.84 o 
   1  27   9      455.90      440.26     24.67 o 
  -2  28   9       43.26       75.18     21.16 o 
  -1  28   9      492.38      482.57     31.27 o 
   0  28   9        5.78        5.33     18.29 o 
  -3   0  10     2438.43     2405.52     64.68 o 
  -2   0  10     5138.89     4902.20     55.48 o 
  -1   0  10        3.36        6.86     11.64 o 
   0   0  10        7.52       -4.62     11.98 o 
   1   0  10     2764.37     2828.54     41.96 o 
  -4   1  10      635.62      583.79     25.34 o 
  -3   1  10      798.95      782.13     18.40 o 
  -2   1  10      239.71      211.61     10.64 o 
  -1   1  10       92.68       88.21      6.44 o 
   0   1  10      143.39      119.34      8.42 o 
   1   1  10      119.77      128.57     10.40 o 
   6   1  10      344.87      340.71     30.65 o 
  -8   2  10      606.19      724.85     30.97 o 
  -5   2  10     1257.26     1246.17     33.52 o 
  -4   2  10     3517.00     3613.73     40.40 o 
  -3   2  10      115.42      159.88     17.06 o 
  -2   2  10      197.38      178.92     10.87 o 
  -1   2  10     2911.44     2940.11     23.28 o 
   0   2  10     6539.58     6318.89     62.45 o 
   1   2  10      133.72      141.62     10.81 o 
   6   2  10      262.91      248.91     24.14 o 
  -8   3  10       38.04       14.59     31.10 o 
  -7   3  10       87.37       90.85     21.20 o 
  -6   3  10      582.53      529.37     23.62 o 
  -5   3  10      621.67      591.17     16.68 o 
  -4   3  10      702.91      636.11     17.35 o 
  -3   3  10       38.94       37.98     11.12 o 
  -2   3  10      807.60      734.71     17.27 o 
  -1   3  10      229.86      249.94      9.95 o 
   0   3  10      120.49      134.95      8.98 o 
   1   3  10       14.79       25.04      8.73 o 
   2   3  10       85.14      133.54     27.57 o 
   6   3  10        7.06       -6.75     32.52 o 
  -8   4  10      259.96      252.25     26.16 o 
  -7   4  10      234.76      242.31     23.98 o 
  -6   4  10     2085.66     2053.68     46.57 o 
  -5   4  10       77.93       70.53     13.27 o 
  -4   4  10      371.78      347.49     13.87 o 
  -3   4  10     3006.92     2958.33     85.77 o 
  -2   4  10     4634.84     4740.12     60.76 o 
  -1   4  10      229.32      224.14      9.37 o 
   0   4  10      280.19      294.13     13.14 o 
   1   4  10     3681.23     3709.47     46.38 o 
   2   4  10     3061.84     2976.74     45.51 o 
   5   4  10      531.96      471.09     24.17 o 
   6   4  10      741.27      668.64     30.53 o 
  -8   5  10      395.44      443.34     63.16 o 
  -7   5  10      817.34      815.62     28.31 o 
  -6   5  10      115.60      126.80     19.97 o 
  -5   5  10        9.44        9.20     18.67 o 
  -4   5  10      227.04      219.14     17.53 o 
  -3   5  10     2094.30     2030.18     27.62 o 
  -2   5  10      414.39      390.04     10.94 o 
  -1   5  10      295.95      312.76     12.98 o 
   0   5  10        1.90        8.38      7.95 o 
   1   5  10      288.34      284.01     10.03 o 
   2   5  10       39.01       68.18     16.15 o 
   5   5  10       46.50       26.29     21.14 o 
  -8   6  10      194.74      207.98     26.06 o 
  -7   6  10       63.41       53.19     24.95 o 
  -6   6  10      396.31      387.39     21.85 o 
  -5   6  10      973.95     1008.07     22.99 o 
  -4   6  10     4064.16     4165.81     44.77 o 
  -3   6  10        4.83        3.67     11.50 o 
  -2   6  10      339.68      335.25     15.95 o 
  -1   6  10     2402.46     2504.76     30.44 o 
   0   6  10     3458.61     3470.48     29.94 o 
   1   6  10      532.28      494.12     11.22 o 
   2   6  10       25.60       21.82     12.43 o 
   4   6  10     1227.66     1110.69     32.84 o 
  -8   7  10      160.75      201.04     25.66 o 
  -7   7  10        8.89      -18.94     21.49 o 
  -6   7  10      294.06      273.43     28.04 o 
  -5   7  10     1579.65     1533.31     26.24 o 
  -4   7  10       23.94       43.91     12.43 o 
  -3   7  10        1.71       -0.65     11.55 o 
  -2   7  10       77.42       81.33     10.00 o 
  -1   7  10     1887.76     1752.91     25.19 o 
   0   7  10       11.28       26.97      8.47 o 
   1   7  10      844.67      858.72     14.58 o 
   2   7  10      213.97      196.52     13.02 o 
   3   7  10      565.17      545.69     17.06 o 
  -8   8  10      381.62      398.62     27.58 o 
  -7   8  10      245.36      257.96     28.48 o 
  -6   8  10      810.05      851.20     43.49 o 
  -5   8  10       20.51       21.57     14.44 o 
  -4   8  10       13.98       27.87     12.69 o 
  -3   8  10      699.17      734.88     18.73 o 
  -2   8  10     3244.33     3263.15     31.98 o 
  -1   8  10       64.42       64.30     11.57 o 
   0   8  10        0.40      -11.03     11.03 o 
   1   8  10     1110.70     1133.71     21.60 o 
   2   8  10     2781.02     2770.67     35.98 o 
   3   8  10       69.08       60.73     22.02 o 
  -8   9  10       18.66       26.17     24.09 o 
  -7   9  10      934.90      903.15     30.46 o 
  -6   9  10        6.13        0.53     19.74 o 
  -5   9  10       93.12      100.50     14.20 o 
  -4   9  10      971.60      946.28     23.53 o 
  -3   9  10     1007.78      967.62     17.63 o 
  -2   9  10       99.31      104.02     11.11 o 
  -1   9  10      193.34      206.47     12.74 o 
   0   9  10       23.06        7.17     11.44 o 
   1   9  10      905.09      829.44     19.11 o 
   2   9  10      328.80      353.32     15.96 o 
   3   9  10      561.66      555.60     26.34 o 
  -8  10  10      515.12      531.38     27.32 o 
  -7  10  10        3.00       31.14     21.95 o 
  -6  10  10       90.59       58.66     20.85 o 
  -5  10  10      165.46      186.28     17.64 o 
  -4  10  10     1218.56     1273.04     30.93 o 
  -3  10  10       91.82      111.20     11.15 o 
  -2  10  10       89.52       92.69     11.09 o 
  -1  10  10      298.53      317.22     13.61 o 
   0  10  10     2196.07     2167.71     29.19 o 
   1  10  10       36.50       48.83     23.94 o 
   2  10  10       16.30       18.25     13.29 o 
   3  10  10      253.45      223.49     23.49 o 
   4  10  10      604.97      579.09     28.51 o 
  -8  11  10       30.09      -19.72     40.86 o 
  -7  11  10        3.59      -12.81     21.69 o 
  -6  11  10      114.84       97.17     21.21 o 
  -5  11  10     1165.30     1161.97     25.36 o 
  -4  11  10       61.86       60.35     13.28 o 
  -3  11  10      397.23      402.24     13.56 o 
  -2  11  10     1172.37     1027.10     26.69 o 
  -1  11  10      306.58      337.50     13.71 o 
   0  11  10      227.04      233.06     13.84 o 
   1  11  10     1140.91     1075.45     21.37 o 
   2  11  10      205.39      212.66     14.65 o 
   3  11  10      413.11      431.67     25.96 o 
   4  11  10      369.19      393.38     27.55 o 
  -7  12  10        4.08      -11.84     21.87 o 
  -6  12  10      418.86      400.51     24.42 o 
  -5  12  10       26.97       26.29     15.53 o 
  -4  12  10        2.33      -13.53     13.53 o 
  -3  12  10      464.18      425.10     13.90 o 
  -2  12  10      849.20      835.71     17.90 o 
  -1  12  10        9.08       -6.55     12.45 o 
   0  12  10        7.92       27.92     12.80 o 
   1  12  10      375.62      372.19     23.17 o 
   2  12  10      462.56      457.25     17.11 o 
   3  12  10      455.94      480.49     27.12 o 
   4  12  10      302.86      340.25     28.40 o 
  -7  13  10      383.23      388.84     28.57 o 
  -6  13  10       27.66       14.20     20.94 o 
  -5  13  10      400.36      384.78     17.78 o 
  -4  13  10      160.32      151.09     15.51 o 
  -3  13  10     1563.87     1575.78     23.17 o 
  -2  13  10      103.00      101.91     11.97 o 
  -1  13  10     1764.16     1732.81     26.66 o 
   0  13  10      604.27      564.39     17.01 o 
   1  13  10      352.74      345.56     17.44 o 
   2  13  10      222.98      234.05     16.24 o 
   3  13  10     1508.79     1497.04     43.37 o 
   4  13  10      471.31      582.56     29.49 o 
  -7  14  10       17.79       -3.26     26.89 o 
  -6  14  10       51.16       13.21     21.43 o 
  -5  14  10      328.24      324.93     20.96 o 
  -4  14  10      104.55      109.03     14.88 o 
  -3  14  10       43.50       62.38     12.69 o 
  -2  14  10       95.68       91.16     11.97 o 
  -1  14  10      955.80      864.00     21.68 o 
   0  14  10      241.02      213.91     15.01 o 
   1  14  10        1.71        6.08     13.80 o 
   2  14  10       20.50       12.63     14.09 o 
   3  14  10      183.23      164.40     46.30 o 
   4  14  10      137.82      149.09     42.27 o 
  -7  15  10     1174.74     1166.90     35.86 o 
  -6  15  10      943.12      996.51     31.49 o 
  -5  15  10      485.28      569.25     22.85 o 
  -4  15  10       43.23       29.60     14.37 o 
  -3  15  10     1604.42     1599.55     23.83 o 
  -2  15  10       25.42       31.13     12.41 o 
  -1  15  10     2266.81     2153.22     26.73 o 
   0  15  10      431.89      380.67     16.65 o 
   1  15  10     1439.27     1453.41     26.46 o 
   2  15  10      238.01      256.24     25.43 o 
   3  15  10       81.10       70.84     23.82 o 
   4  15  10       33.54       54.91     31.21 o 
   5  15  10      514.49      548.43     46.94 o 
  -7  16  10      508.81      501.50     26.96 o 
  -6  16  10        7.93       22.34     21.87 o 
  -5  16  10        3.32       22.11     15.75 o 
  -4  16  10        0.21       15.57     15.66 o 
  -3  16  10      289.05      265.30     14.42 o 
  -2  16  10       97.03      113.63     12.69 o 
  -1  16  10        0.49       24.82     12.73 o 
   0  16  10       22.37       11.69     14.34 o 
   1  16  10      265.86      227.76     16.22 o 
   2  16  10       57.39       30.43     16.18 o 
   3  16  10      185.55      182.26     25.99 o 
   4  16  10       44.48       29.85     26.74 o 
  -7  17  10      480.21      499.40     27.82 o 
  -6  17  10      101.63       78.64     22.90 o 
  -5  17  10     1300.95     1328.90     28.19 o 
  -4  17  10      395.35      419.11     19.91 o 
  -3  17  10      672.93      607.96     23.70 o 
  -2  17  10      368.22      345.23     17.40 o 
  -1  17  10     1213.23     1207.31     21.31 o 
   0  17  10       35.20       34.22     14.69 o 
   1  17  10      770.88      753.40     35.83 o 
   2  17  10      274.56      310.49     18.53 o 
   3  17  10      382.40      317.23     48.25 o 
   4  17  10        2.66      -13.52     28.69 o 
  -6  18  10       58.68       37.27     22.53 o 
  -5  18  10       85.29       59.97     17.46 o 
  -4  18  10       54.73       69.36     15.97 o 
  -3  18  10       12.03       11.69     13.70 o 
  -2  18  10       79.66       81.11     14.32 o 
  -1  18  10        0.37       36.37     13.33 o 
   0  18  10        0.08        7.49     15.52 o 
   1  18  10       15.58       23.82     16.08 o 
   2  18  10        0.65      -16.47     16.47 o 
   3  18  10       46.58        9.78     25.76 o 
   4  18  10       16.05       59.00     29.29 o 
  -6  19  10       28.30      -16.10     23.24 o 
  -5  19  10      620.77      663.31     21.84 o 
  -4  19  10      478.36      445.74     19.20 o 
  -3  19  10      830.94      822.80     23.23 o 
  -2  19  10      141.73      131.46     14.69 o 
  -1  19  10      204.54      230.41     15.24 o 
   0  19  10      239.76      240.87     18.26 o 
   1  19  10      541.96      579.35     21.91 o 
   2  19  10        3.14       -7.79     17.23 o 
   3  19  10      772.63      786.33     34.69 o 
   4  19  10      252.56      337.05     38.53 o 
  -6  20  10      199.43      232.20     26.28 o 
  -5  20  10        5.18       30.97     17.66 o 
  -4  20  10       17.73       13.44     17.50 o 
  -3  20  10        0.04        7.13     14.76 o 
  -2  20  10       62.82       61.13     14.55 o 
  -1  20  10       10.17        5.27     14.27 o 
   0  20  10       10.70        3.44     15.82 o 
   1  20  10       39.71       41.62     17.81 o 
   2  20  10       86.05       68.35     19.67 o 
   3  20  10        9.19       13.47     27.97 o 
   4  20  10        2.63       49.24     30.62 o 
  -5  21  10      132.38       90.37     18.59 o 
  -4  21  10       57.52       53.43     18.62 o 
  -3  21  10      203.24      198.16     16.32 o 
  -2  21  10      417.30      432.28     21.56 o 
  -1  21  10      506.74      507.90     17.81 o 
   0  21  10       34.16       44.13     17.39 o 
   1  21  10      363.22      350.24     20.77 o 
   2  21  10      212.68      227.14     20.31 o 
   3  21  10      406.21      401.41     32.51 o 
  -5  22  10       38.86       27.65     22.91 o 
  -4  22  10       81.40      111.00     21.51 o 
  -3  22  10        4.45       11.87     15.60 o 
  -2  22  10       47.32       48.34     19.72 o 
  -1  22  10       10.03       -3.70     15.59 o 
   0  22  10      215.16      243.11     19.62 o 
   1  22  10       64.24       43.08     19.37 o 
   2  22  10       22.02       -1.87     19.33 o 
   3  22  10       54.71       80.82     31.49 o 
  -5  23  10       56.50       69.96     26.58 o 
  -4  23  10      226.95      258.67     31.30 o 
  -3  23  10      587.19      600.14     24.70 o 
  -2  23  10        0.30       27.33     17.96 o 
  -1  23  10      144.86      177.20     16.42 o 
   0  23  10      148.34      122.04     22.36 o 
   1  23  10      437.44      409.62     21.91 o 
   2  23  10       73.60       74.41     19.87 o 
  -4  24  10      221.27      184.48     20.32 o 
  -3  24  10       94.30      116.92     17.36 o 
  -2  24  10      133.69      147.86     17.27 o 
  -1  24  10      157.87      183.41     19.07 o 
   0  24  10      108.91      112.86     20.39 o 
   1  24  10      102.74      100.70     20.39 o 
   2  24  10      350.60      351.08     23.59 o 
  -4  25  10       53.66       76.58     21.36 o 
  -3  25  10        7.16       43.78     18.03 o 
  -2  25  10      144.01      175.14     18.60 o 
  -1  25  10      604.79      614.12     26.65 o 
   0  25  10       31.96       48.99     17.32 o 
   1  25  10       89.33       79.40     20.74 o 
  -3  26  10        0.09        2.09     18.25 o 
  -2  26  10       84.50       68.78     18.29 o 
  -1  26  10      114.79      132.33     18.09 o 
   0  26  10      498.86      494.25     20.67 o 
   1  26  10       19.77       32.05     22.03 o 
  -2  27  10       13.89       38.63     19.45 o 
  -1  27  10      133.62      160.42     18.96 o 
   0  27  10      112.51      126.22     19.05 o 
  -8   1  11        0.54       18.42     38.25 o 
  -4   1  11      115.91       87.01     13.13 o 
  -3   1  11      977.75      910.21     15.70 o 
  -2   1  11      136.79      136.84      9.48 o 
  -1   1  11     1001.25     1047.96     15.81 o 
   0   1  11        4.94        7.67     10.11 o 
   1   1  11      671.28      698.96     16.24 o 
  -8   2  11        1.63       25.33     26.07 o 
  -7   2  11        8.12       -7.50     29.46 o 
  -6   2  11      118.59      137.52     29.83 o 
  -5   2  11        0.24       11.74     13.56 o 
  -4   2  11       68.88       56.54     13.34 o 
  -3   2  11      105.02       96.02     12.53 o 
  -2   2  11      139.90      140.64      9.48 o 
  -1   2  11      979.14      860.96     14.84 o 
   0   2  11     2702.89     2495.18     26.32 o 
   1   2  11      438.93      441.79     13.66 o 
  -8   3  11       52.82       40.16     26.53 o 
  -7   3  11      395.60      385.56     27.19 o 
  -6   3  11       25.74       33.51     19.73 o 
  -5   3  11      956.39      944.52     22.05 o 
  -4   3  11      110.77      107.73     12.97 o 
  -3   3  11     1412.71     1394.82     29.91 o 
  -2   3  11        0.73        7.82      8.96 o 
  -1   3  11     1277.14     1188.90     16.76 o 
   0   3  11      126.09      175.81     10.13 o 
   1   3  11     2145.25     2134.36     23.19 o 
  -8   4  11       72.93       73.85     25.92 o 
  -7   4  11       52.29       47.51     27.21 o 
  -6   4  11       30.31       -4.60     19.34 o 
  -5   4  11       99.34       76.78     14.14 o 
  -4   4  11      614.42      619.27     17.23 o 
  -3   4  11       27.71       28.84     13.30 o 
  -2   4  11      202.70      166.92     13.00 o 
  -1   4  11      228.16      189.72      9.14 o 
   0   4  11      504.26      502.97     12.02 o 
   1   4  11      169.54      155.71     11.37 o 
  -8   5  11       41.70       50.33     26.13 o 
  -7   5  11      580.60      610.50     28.88 o 
  -6   5  11        7.15       19.01     19.67 o 
  -5   5  11      753.09      713.10     22.04 o 
  -4   5  11       18.57       23.41     13.69 o 
  -3   5  11     1176.47     1132.86     22.25 o 
  -2   5  11      185.59      209.44     13.55 o 
  -1   5  11     2820.63     2723.82     26.02 o 
   0   5  11       20.03        6.62      8.90 o 
   1   5  11      713.33      684.70     18.09 o 
   2   5  11      495.04      517.62     41.00 o 
  -8   6  11       45.70       50.83     25.76 o 
  -7   6  11       79.01      102.32     23.84 o 
  -6   6  11      674.52      705.41     27.49 o 
  -5   6  11       41.86       39.88     14.67 o 
  -4   6  11       16.82        8.55     13.23 o 
  -3   6  11       96.86       96.77     16.32 o 
  -2   6  11     1426.43     1439.76     31.02 o 
  -1   6  11        6.21        8.62     10.00 o 
   0   6  11       46.38       35.37      9.40 o 
   1   6  11        3.09       10.18     12.18 o 
   2   6  11      261.52      234.20     24.53 o 
  -8   7  11        8.10       -4.92     43.11 o 
  -7   7  11      270.06      328.17     25.63 o 
  -6   7  11        8.63        0.09     21.04 o 
  -5   7  11      746.81      731.40     26.14 o 
  -4   7  11       15.27       32.56     13.69 o 
  -3   7  11     2542.97     2470.94     31.99 o 
  -2   7  11        8.36       21.08     10.30 o 
  -1   7  11      677.12      625.91     17.22 o 
   0   7  11      331.11      353.23     11.67 o 
   1   7  11     1682.35     1674.92     31.94 o 
   2   7  11      476.41      454.12     25.08 o 
  -8   8  11      578.82      627.93     30.51 o 
  -7   8  11       44.13       58.21     25.30 o 
  -6   8  11       63.11       51.28     20.26 o 
  -5   8  11      140.33      133.56     15.36 o 
  -4   8  11     1116.22     1080.72     23.49 o 
  -3   8  11      462.67      460.15     18.42 o 
  -2   8  11       18.58       44.32     12.01 o 
  -1   8  11      120.13      109.76     13.21 o 
   0   8  11      954.26      931.86     15.80 o 
   1   8  11       36.72       37.90     13.19 o 
   2   8  11       15.50       12.16     13.27 o 
   3   8  11        0.30      -21.88     21.88 o 
  -7   9  11      225.31      232.08     25.18 o 
  -6   9  11        0.94       -7.10     21.67 o 
  -5   9  11      628.62      657.44     25.89 o 
  -4   9  11        0.07        3.10     13.96 o 
  -3   9  11      311.52      236.81     20.07 o 
  -2   9  11      355.67      368.28     12.96 o 
  -1   9  11     1324.84     1442.51     25.27 o 
   0   9  11      179.04      185.03     10.64 o 
   1   9  11       93.60       80.25     13.98 o 
   2   9  11      153.24      168.31     15.70 o 
   3   9  11     1687.29     1721.19     43.76 o 
  -7  10  11      287.85      320.33     26.13 o 
  -6  10  11      893.19      842.66     30.39 o 
  -5  10  11      381.27      400.43     18.26 o 
  -4  10  11      483.06      478.58     17.46 o 
  -3  10  11      631.44      634.64     15.69 o 
  -2  10  11     2154.43     2162.27     26.35 o 
  -1  10  11      201.01      198.97     14.16 o 
   0  10  11      257.45      285.72     11.58 o 
   1  10  11       10.57       25.28     13.61 o 
   2  10  11     1075.75     1063.71     24.02 o 
   3  10  11      132.44      126.11     24.76 o 
  -7  11  11      109.89      162.24     26.46 o 
  -6  11  11       91.48       82.82     22.98 o 
  -5  11  11      201.24      192.01     16.59 o 
  -4  11  11      323.33      351.93     16.63 o 
  -3  11  11      482.33      608.66     18.14 o 
  -2  11  11      185.86      198.15     12.96 o 
  -1  11  11       68.86       52.50     13.56 o 
   0  11  11      407.66      410.13     16.28 o 
   1  11  11     1548.22     1649.54     32.60 o 
   2  11  11        8.08       17.53     14.48 o 
   3  11  11       72.97       47.91     42.38 o 
  -7  12  11       69.28       53.81     23.60 o 
  -6  12  11       70.78       30.99     21.38 o 
  -5  12  11      459.68      441.47     19.14 o 
  -4  12  11     2198.88     2156.07     32.52 o 
  -3  12  11       18.54       38.69     12.95 o 
  -2  12  11      117.57      104.12     13.04 o 
  -1  12  11      497.37      496.71     17.52 o 
   0  12  11     2008.07     1924.56     29.23 o 
   1  12  11        0.93       -9.80     13.76 o 
   2  12  11      554.79      549.93     18.74 o 
   3  12  11        8.34       35.38     27.85 o 
   4  12  11      360.20      389.75     31.16 o 
  -7  13  11      317.62      338.61     27.45 o 
  -6  13  11       24.39       21.89     26.72 o 
  -5  13  11      271.35      306.96     19.35 o 
  -4  13  11        0.36        4.70     15.13 o 
  -3  13  11        2.78       11.50     12.58 o 
  -2  13  11      347.78      405.87     17.68 o 
  -1  13  11      583.97      620.76     20.21 o 
   0  13  11      116.76      132.59     15.05 o 
   1  13  11       38.42       35.91     14.81 o 
   2  13  11      922.85      925.02     24.00 o 
   3  13  11      553.66      554.62     31.29 o 
   4  13  11        3.71       17.13     28.57 o 
  -7  14  11       79.64       77.90     25.45 o 
  -6  14  11     1705.86     1697.16     39.46 o 
  -5  14  11       11.29        7.53     16.14 o 
  -4  14  11       16.91       27.89     15.42 o 
  -3  14  11      306.44      304.18     14.72 o 
  -2  14  11     2548.18     2510.06     30.38 o 
  -1  14  11       47.35       63.95     12.75 o 
   0  14  11      475.35      466.57     18.00 o 
   1  14  11      258.87      263.37     16.88 o 
   2  14  11      484.05      482.36     29.98 o 
   3  14  11       15.75       47.36     25.88 o 
   4  14  11      586.41      640.30     34.23 o 
  -7  15  11      122.67      140.72     26.06 o 
  -6  15  11       13.53       -3.60     23.49 o 
  -5  15  11       38.82       25.89     16.94 o 
  -4  15  11       60.11       66.58     15.99 o 
  -3  15  11      556.59      548.37     17.23 o 
  -2  15  11       60.88       85.21     14.89 o 
  -1  15  11      139.90      163.73     16.15 o 
   0  15  11      284.78      285.44     19.83 o 
   1  15  11      494.73      525.62     19.61 o 
   2  15  11      271.41      269.23     18.84 o 
   3  15  11       94.12      101.63     27.39 o 
   4  15  11      259.71      319.07     49.31 o 
  -6  16  11        2.03       -3.98     50.46 o 
  -5  16  11      118.37      126.56     21.84 o 
  -4  16  11     1384.28     1303.83     33.45 o 
  -3  16  11      337.75      354.54     15.56 o 
  -2  16  11      122.16      166.51     14.80 o 
  -1  16  11      373.04      386.81     15.54 o 
   0  16  11      985.71      984.32     24.66 o 
   1  16  11       33.68       33.41     15.90 o 
   2  16  11      604.30      620.11     21.73 o 
   3  16  11       47.85        4.73     27.12 o 
   4  16  11      157.79      187.20     31.24 o 
  -6  17  11        2.78      -19.07     22.32 o 
  -5  17  11        2.54       45.34     18.83 o 
  -4  17  11       37.94       60.60     16.61 o 
  -3  17  11      173.14      192.83     15.19 o 
  -2  17  11      121.64      143.98     15.06 o 
  -1  17  11      606.65      628.85     17.57 o 
   0  17  11       44.04       33.69     17.12 o 
   1  17  11      294.22      319.67     18.96 o 
   2  17  11      290.37      314.10     19.74 o 
   3  17  11      160.38      166.33     29.04 o 
   4  17  11      312.60      409.24     69.56 o 
  -6  18  11      603.53      567.29     29.30 o 
  -5  18  11      440.66      503.37     22.62 o 
  -4  18  11      348.44      377.30     20.21 o 
  -3  18  11      487.11      474.82     17.90 o 
  -2  18  11     1216.25     1184.05     25.84 o 
  -1  18  11      250.44      276.13     15.83 o 
   0  18  11      363.16      397.58     24.35 o 
   1  18  11       45.43       58.00     17.28 o 
   2  18  11      501.19      527.86     22.20 o 
   3  18  11        8.99       17.15     27.79 o 
  -6  19  11       39.96       26.65     25.83 o 
  -5  19  11      175.57      203.33     20.62 o 
  -4  19  11       45.07       77.31     18.48 o 
  -3  19  11       67.21       70.36     15.34 o 
  -2  19  11       24.40       52.40     14.95 o 
  -1  19  11      333.52      369.63     16.39 o 
   0  19  11      439.28      438.16     20.40 o 
   1  19  11       66.76       70.29     17.88 o 
   2  19  11      260.10      282.71     20.77 o 
   3  19  11      203.81      218.03     30.67 o 
  -5  20  11      657.79      640.62     26.41 o 
  -4  20  11     1119.74      984.38     26.66 o 
  -3  20  11       27.96       24.56     16.24 o 
  -2  20  11      169.03      177.14     16.44 o 
  -1  20  11      239.17      244.67     16.58 o 
   0  20  11      926.13      920.96     24.70 o 
   1  20  11        2.91      -17.01     17.33 o 
   2  20  11      319.07      347.27     21.69 o 
   3  20  11        2.54        3.04     78.22 o 
  -5  21  11       61.37       71.71     20.13 o 
  -4  21  11       71.60       71.79     19.41 o 
  -3  21  11      188.20      218.93     17.64 o 
  -2  21  11      554.24      552.42     35.55 o 
  -1  21  11       57.27       72.93     16.33 o 
   0  21  11      256.22      245.96     19.24 o 
   1  21  11      365.97      400.59     22.39 o 
   2  21  11      226.28      240.06     29.82 o 
  -5  22  11        2.06       13.16     22.31 o 
  -4  22  11       83.82       77.03     19.28 o 
  -3  22  11      247.41      244.36     18.14 o 
  -2  22  11     1229.05     1240.74     26.04 o 
  -1  22  11       11.48       39.55     15.89 o 
   0  22  11      184.05      192.86     19.89 o 
   1  22  11       47.36       51.57     19.86 o 
   2  22  11      388.02      391.54     34.84 o 
  -4  23  11      214.49      231.29     22.05 o 
  -3  23  11      102.23       97.35     18.52 o 
  -2  23  11      345.29      351.11     32.50 o 
  -1  23  11      341.29      370.98     22.27 o 
   0  23  11      149.73      167.16     20.57 o 
   1  23  11        0.69        4.97     20.26 o 
   2  23  11       40.33       78.20     44.68 o 
  -3  24  11       24.17       25.95     17.77 o 
  -2  24  11      169.46      160.60     18.68 o 
  -1  24  11       92.47       88.92     17.60 o 
   0  24  11      505.32      517.86     20.60 o 
   1  24  11       22.82        2.30     20.56 o 
  -3  25  11      482.82      520.95     22.28 o 
  -2  25  11        4.30       16.35     18.87 o 
  -1  25  11       12.29      -13.62     17.62 o 
   0  25  11       46.02       39.05     18.45 o 
  -8   0  12       17.61       42.07     27.31 o 
  -5   0  12       74.31       64.96     19.53 o 
  -4   0  12     1558.15     1622.74     35.30 o 
  -3   0  12       85.47      103.67     18.95 o 
  -2   0  12      353.94      263.21     18.98 o 
  -1   0  12        8.17       13.32     16.13 o 
   0   0  12     3958.08     3919.03     96.35 o 
   1   0  12      124.01      153.94     17.37 o 
  -8   1  12       86.93      106.01     28.93 o 
  -7   1  12       82.83      114.43     38.08 o 
  -6   1  12      205.95      230.73     28.12 o 
  -5   1  12      571.15      648.15     26.75 o 
  -4   1  12      375.71      390.26     19.18 o 
  -3   1  12      181.59      178.04     11.20 o 
  -2   1  12     1063.97      980.51     16.87 o 
  -1   1  12      100.13      122.53     11.92 o 
   0   1  12      665.63      642.36     15.42 o 
   1   1  12      170.29      183.97     13.21 o 
  -7   2  12       77.82       39.57     25.71 o 
  -6   2  12      654.45      656.35     27.59 o 
  -5   2  12        5.62       -3.82     19.67 o 
  -4   2  12      874.86      818.26     30.65 o 
  -3   2  12        0.14       -3.09     10.28 o 
  -2   2  12     2369.70     2452.34     25.23 o 
  -1   2  12      635.68      658.73     23.51 o 
   0   2  12      514.07      500.46     14.54 o 
   1   2  12       63.11       39.98     17.73 o 
  -7   3  12      348.06      409.30     27.56 o 
  -6   3  12      468.75      548.35     27.75 o 
  -5   3  12       23.33       37.24     15.45 o 
  -4   3  12      292.17      325.21     16.74 o 
  -3   3  12      819.49      842.09     21.01 o 
  -2   3  12      202.94      206.64     14.79 o 
  -1   3  12      632.52      584.70     13.27 o 
   0   3  12      470.54      440.08     12.60 o 
   1   3  12       24.01       29.43     18.46 o 
  -7   4  12        6.67        5.25     25.43 o 
  -6   4  12      711.29      718.91     28.03 o 
  -5   4  12       66.64       74.68     15.77 o 
  -4   4  12      949.88      992.93     22.86 o 
  -3   4  12      241.01      264.42     14.89 o 
  -2   4  12      645.44      587.70     15.04 o 
  -1   4  12      356.36      346.19     11.97 o 
   0   4  12     1077.38     1144.88     17.51 o 
   1   4  12     1001.04      948.46     21.58 o 
  -7   5  12       36.10       59.29     25.23 o 
  -6   5  12      129.31      183.43     22.82 o 
  -5   5  12      751.42      809.79     28.49 o 
  -4   5  12      372.59      383.30     19.87 o 
  -3   5  12        5.97       10.12     13.72 o 
  -2   5  12      282.23      280.02     15.36 o 
  -1   5  12     1541.37     1466.84     19.57 o 
   0   5  12       62.06       88.59     10.49 o 
   1   5  12       23.86       17.00     13.10 o 
  -7   6  12        1.70       -6.57     22.93 o 
  -6   6  12       99.89       71.02     22.41 o 
  -5   6  12      105.81      141.00     21.78 o 
  -4   6  12      803.64      777.14     24.17 o 
  -3   6  12       89.81      106.60     14.24 o 
  -2   6  12     1546.25     1562.47     28.52 o 
  -1   6  12       40.98       49.38     10.29 o 
   0   6  12       93.46       97.04     10.64 o 
   1   6  12      314.85      355.49     15.75 o 
  -7   7  12      461.81      498.03     27.72 o 
  -6   7  12       96.17      110.79     22.47 o 
  -5   7  12        2.55        0.26     16.49 o 
  -4   7  12      320.22      351.38     16.96 o 
  -3   7  12     1105.46     1044.27     22.97 o 
  -2   7  12      209.84      221.53     15.41 o 
  -1   7  12       18.93       16.94     10.14 o 
   0   7  12       20.19       32.52     13.41 o 
   1   7  12     2011.81     2025.08     30.56 o 
   2   7  12       22.77       10.55     35.98 o 
  -7   8  12        2.28       51.30     23.76 o 
  -6   8  12      473.46      467.83     26.48 o 
  -5   8  12       60.41       59.06     17.26 o 
  -4   8  12      233.61      310.02     17.40 o 
  -3   8  12       52.49       70.71     15.12 o 
  -2   8  12       87.99       90.14     15.17 o 
  -1   8  12       86.59      125.30     10.88 o 
   0   8  12     1989.64     1945.90     24.11 o 
   1   8  12       91.25      106.87     14.35 o 
   2   8  12       33.91       53.65     24.37 o 
  -7   9  12      116.35       73.52     25.80 o 
  -6   9  12      247.10      260.82     24.35 o 
  -5   9  12      950.36     1012.00     25.98 o 
  -4   9  12       28.30       45.04     15.22 o 
  -3   9  12       11.20      -13.31     14.22 o 
  -2   9  12       23.21       13.35     13.37 o 
  -1   9  12     1810.41     1778.27     34.98 o 
   0   9  12      246.16      218.12     11.92 o 
   1   9  12      504.89      503.83     17.90 o 
   2   9  12       17.82       -7.33     48.78 o 
   3   9  12      367.56      280.30     28.22 o 
  -7  10  12        9.83       19.83     25.89 o 
  -6  10  12      598.83      587.62     27.84 o 
  -5  10  12      153.14      155.26     17.84 o 
  -4  10  12       81.78       85.49     16.00 o 
  -3  10  12       38.61       67.86     15.88 o 
  -2  10  12      785.57      793.60     21.41 o 
  -1  10  12      152.15      189.77     13.26 o 
   0  10  12       93.76      111.30     11.76 o 
   1  10  12       34.06       17.59     15.45 o 
   2  10  12     1308.78     1242.82     40.51 o 
   3  10  12       20.09        1.11     26.44 o 
  -7  11  12      646.82      685.34     32.38 o 
  -6  11  12      118.42      127.63     23.62 o 
  -5  11  12      114.90      102.92     18.10 o 
  -4  11  12       19.43       25.49     16.12 o 
  -3  11  12     1608.05     1640.83     41.44 o 
  -2  11  12      338.11      353.18     22.10 o 
  -1  11  12      476.41      566.70     19.02 o 
   0  11  12       42.75       39.79     14.18 o 
   1  11  12      329.78      327.87     17.91 o 
   2  11  12      244.89      210.50     26.07 o 
   3  11  12      326.52      361.09     33.97 o 
  -7  12  12        7.06       11.37     26.35 o 
  -6  12  12       45.18       15.24     23.14 o 
  -5  12  12       30.88        3.95     19.76 o 
  -4  12  12     1023.13      972.22     24.84 o 
  -3  12  12        9.82        9.41     15.45 o 
  -2  12  12       98.21       86.80     21.34 o 
  -1  12  12       74.05      113.94     13.08 o 
   0  12  12      423.22      478.56     18.59 o 
   1  12  12      503.17      498.10     19.35 o 
   2  12  12      282.52      245.91     30.57 o 
   3  12  12       31.69       19.07     27.44 o 
  -6  13  12       55.92       41.20     22.85 o 
  -5  13  12     1010.60      991.97     26.53 o 
  -4  13  12      475.64      465.30     20.32 o 
  -3  13  12      714.21      756.02     27.50 o 
  -2  13  12        0.54        3.43     13.22 o 
  -1  13  12      722.59      688.97     28.07 o 
   0  13  12      118.51      113.44     22.15 o 
   1  13  12      182.89      191.81     17.41 o 
   2  13  12       62.22       69.57     26.94 o 
   3  13  12      212.74      221.30     28.97 o 
  -6  14  12        2.97       16.95     47.84 o 
  -5  14  12      137.18      154.12     19.52 o 
  -4  14  12      122.11      111.03     16.98 o 
  -3  14  12       35.83       46.15     14.61 o 
  -2  14  12      478.99      472.28     18.07 o 
  -1  14  12        7.42        7.91     14.95 o 
   0  14  12       54.47       56.92     16.22 o 
   1  14  12      123.41      110.43     18.16 o 
   2  14  12       65.30       56.00     28.36 o 
   3  14  12      208.33      237.67     64.97 o 
   4  14  12       87.05       41.30     30.75 o 
  -6  15  12      101.83      136.31     26.57 o 
  -5  15  12      476.00      483.64     21.47 o 
  -4  15  12       44.17       45.85     17.28 o 
  -3  15  12      390.87      401.83     18.79 o 
  -2  15  12       55.25       36.73     14.36 o 
  -1  15  12      354.96      377.56     25.10 o 
   0  15  12       25.06       18.36     16.59 o 
   1  15  12      525.43      537.35     20.97 o 
   2  15  12        1.14      -17.18     40.22 o 
   3  15  12      331.39      383.53     32.25 o 
  -6  16  12       14.35      -23.97     25.71 o 
  -5  16  12      106.90       95.57     18.71 o 
  -4  16  12        3.11       10.98     16.82 o 
  -3  16  12       69.98       94.64     15.23 o 
  -2  16  12        0.59       12.40     13.86 o 
  -1  16  12      120.33      135.27     14.95 o 
   0  16  12       33.82        2.74     16.71 o 
   1  16  12       12.60       -7.61     16.58 o 
   2  16  12       13.43       -7.00     29.05 o 
   3  16  12       47.10       38.55     29.25 o 
  -6  17  12       36.81       33.91     26.38 o 
  -5  17  12      243.91      216.25     20.23 o 
  -4  17  12        0.31       -4.13     18.26 o 
  -3  17  12      457.80      440.54     17.89 o 
  -2  17  12       52.47       47.96     14.95 o 
  -1  17  12      140.78      182.54     15.84 o 
   0  17  12       20.45       -5.75     17.85 o 
   1  17  12      712.81      706.73     23.50 o 
   2  17  12        0.57      -30.19     30.19 o 
   3  17  12      387.08      347.47     33.78 o 
  -5  18  12        3.03        0.99     19.48 o 
  -4  18  12       88.60       48.81     18.41 o 
  -3  18  12       38.79       39.33     16.27 o 
  -2  18  12       56.18       47.16     15.99 o 
  -1  18  12       25.61       27.89     15.37 o 
   0  18  12       82.55       58.27     18.28 o 
   1  18  12       29.00       38.24     18.39 o 
   2  18  12       11.01      -14.04     39.73 o 
   3  18  12       36.27       66.22     44.01 o 
  -5  19  12      345.52      386.42     22.95 o 
  -4  19  12       11.27       28.98     19.91 o 
  -3  19  12      435.38      444.01     19.42 o 
  -2  19  12        1.46        3.83     15.74 o 
  -1  19  12      848.30      869.86     38.16 o 
   0  19  12       14.63       -1.82     18.16 o 
   1  19  12      356.21      340.49     20.88 o 
   2  19  12        0.57      -27.29     28.54 o 
  -5  20  12       14.29       35.91     19.96 o 
  -4  20  12        0.87       -9.92     19.21 o 
  -3  20  12        1.15       19.35     16.98 o 
  -2  20  12       99.41      106.03     17.18 o 
  -1  20  12        1.66       31.55     15.96 o 
   0  20  12        7.82       14.43     19.58 o 
   1  20  12        2.36      -15.25     19.52 o 
   2  20  12       29.59       26.48     29.78 o 
  -4  21  12        1.05       10.33     20.10 o 
  -3  21  12      432.29      440.36     20.08 o 
  -2  21  12      454.35      465.63     25.58 o 
  -1  21  12      996.92     1005.26     27.42 o 
   0  21  12       86.79       66.28     19.30 o 
   1  21  12      471.05      483.74     24.73 o 
   2  21  12       21.20       -3.11     30.60 o 
  -4  22  12       84.37       75.51     20.92 o 
  -3  22  12        3.67        1.27     17.97 o 
  -2  22  12        1.84        1.65     17.35 o 
  -1  22  12       24.44       60.84     17.86 o 
   0  22  12       25.05       -3.08     20.46 o 
   1  22  12        3.70      -20.06     26.25 o 
  -3  23  12      355.33      380.33     20.19 o 
  -2  23  12      101.92       90.66     18.52 o 
  -1  23  12      456.07      440.60     20.56 o 
   0  23  12       88.97      105.23     18.23 o 
  -2  24  12       31.10       48.84     18.59 o 
  -1  24  12       15.42       33.78     18.89 o 
  -7   1  13      253.77      262.62     19.62 o 
  -6   1  13       43.59       50.32     21.02 o 
  -5   1  13      325.19      331.34     17.24 o 
  -4   1  13      260.73      265.05     17.91 o 
  -3   1  13      701.90      679.54     25.76 o 
  -2   1  13      180.83      184.80     13.17 o 
  -1   1  13     1419.72     1331.67     22.44 o 
   0   1  13        6.41      -11.40     12.66 o 
  -7   2  13       66.62       26.56     25.55 o 
  -6   2  13       19.08       34.02     23.35 o 
  -5   2  13        5.41       14.99     22.21 o 
  -4   2  13        8.17       13.15     13.75 o 
  -3   2  13      105.57      126.24     11.89 o 
  -2   2  13        8.96       -1.94     10.47 o 
  -1   2  13        7.59        8.96     11.75 o 
   0   2  13      111.13      126.44     13.45 o 
   1   2  13       32.75        8.13     35.42 o 
  -7   3  13      419.94      496.88     30.42 o 
  -6   3  13       88.92       55.22     22.93 o 
  -5   3  13      434.21      465.74     22.35 o 
  -4   3  13       69.38       60.09     18.01 o 
  -3   3  13     1070.35     1048.98     18.67 o 
  -2   3  13       15.32       10.72     11.89 o 
  -1   3  13      454.40      486.02     18.95 o 
   0   3  13      262.50      272.95     14.22 o 
   1   3  13      663.97      721.13     25.74 o 
  -7   4  13        0.58       -2.38     26.99 o 
  -6   4  13       57.43       63.15     25.04 o 
  -5   4  13      115.21      152.52     18.20 o 
  -4   4  13       23.40       19.83     16.01 o 
  -3   4  13        2.75       20.06     11.75 o 
  -2   4  13      245.11      252.38     12.38 o 
  -1   4  13       65.84       75.38     11.31 o 
   0   4  13       15.37        2.33     11.27 o 
   1   4  13       11.05        4.08     19.82 o 
  -7   5  13      229.75      281.27     27.36 o 
  -6   5  13       24.07       46.47     23.35 o 
  -5   5  13     1156.56     1134.56     38.09 o 
  -4   5  13       23.35       19.68     16.10 o 
  -3   5  13      387.86      391.36     17.36 o 
  -2   5  13      150.10      168.47     11.91 o 
  -1   5  13      344.49      379.41     12.74 o 
   0   5  13      230.26      215.85     12.13 o 
   1   5  13      701.70      789.93     27.90 o 
  -7   6  13       10.39        1.50     35.49 o 
  -6   6  13       21.19       35.66     24.68 o 
  -5   6  13       12.73       32.73     16.94 o 
  -4   6  13      381.57      393.87     18.25 o 
  -3   6  13      138.79      162.19     16.13 o 
  -2   6  13       18.48       20.87     11.09 o 
  -1   6  13       29.08       14.39     11.55 o 
   0   6  13      367.81      389.62     13.44 o 
   1   6  13      168.46      182.09     16.88 o 
  -7   7  13      362.76      357.29     37.13 o 
  -6   7  13      172.01      180.14     24.80 o 
  -5   7  13      484.57      574.53     27.74 o 
  -4   7  13       14.96       16.14     15.59 o 
  -3   7  13      496.91      523.15     18.24 o 
  -2   7  13      119.30      102.86     15.89 o 
  -1   7  13      528.53      567.34     14.48 o 
   0   7  13      336.51      359.36     13.46 o 
   1   7  13      293.74      287.82     17.41 o 
  -7   8  13        0.06       -7.96     26.77 o 
  -6   8  13      290.34      300.17     28.62 o 
  -5   8  13      302.53      390.21     20.30 o 
  -4   8  13       48.78       48.17     16.90 o 
  -3   8  13       11.27       22.99     15.46 o 
  -2   8  13      412.29      406.82     18.32 o 
  -1   8  13      691.64      702.95     16.04 o 
   0   8  13      116.29      133.84     15.91 o 
   1   8  13      146.39      151.46     16.66 o 
   2   8  13      183.10      212.31     26.35 o 
  -7   9  13       58.81       79.13     28.40 o 
  -6   9  13        1.76       -1.96     25.45 o 
  -5   9  13      285.18      266.08     19.07 o 
  -4   9  13      202.00      235.30     17.67 o 
  -3   9  13      277.67      297.21     18.71 o 
  -2   9  13       10.03        6.42     15.55 o 
  -1   9  13      225.87      191.28     12.60 o 
   0   9  13        2.19       -2.51     15.14 o 
   1   9  13      385.68      421.90     18.66 o 
   2   9  13      124.39      112.02     33.58 o 
  -6  10  13       13.41       24.22     23.95 o 
  -5  10  13        1.10       23.79     17.62 o 
  -4  10  13      570.96      581.59     21.45 o 
  -3  10  13      515.72      551.35     20.11 o 
  -2  10  13       59.14       75.22     16.51 o 
  -1  10  13       54.32       75.34     12.34 o 
   0  10  13      663.50      686.91     20.77 o 
   1  10  13      474.26      436.07     19.39 o 
   2  10  13       88.02      115.33     28.69 o 
  -6  11  13       21.59       25.54     25.16 o 
  -5  11  13       65.75       76.33     19.84 o 
  -4  11  13       34.15       56.55     17.08 o 
  -3  11  13      208.82      202.12     17.64 o 
  -2  11  13        9.19       36.02     16.65 o 
  -1  11  13      510.32      545.15     19.78 o 
   0  11  13       74.31       59.23     20.67 o 
   1  11  13        1.20       13.18     16.92 o 
   2  11  13      100.23      132.71     41.28 o 
   3  11  13      128.90      145.49     30.49 o 
  -6  12  13      776.02      936.80     63.44 o 
  -5  12  13       89.88      111.49     18.96 o 
  -4  12  13        8.13       14.26     19.29 o 
  -3  12  13        0.92       19.95     15.75 o 
  -2  12  13     1167.51     1181.14     26.97 o 
  -1  12  13      260.33      281.56     18.26 o 
   0  12  13        7.06       -7.58     20.31 o 
   1  12  13       21.62       -3.52     17.17 o 
   2  12  13     1010.10     1049.26     42.36 o 
   3  12  13       80.28       52.29     30.19 o 
  -6  13  13        7.50        5.68     26.88 o 
  -5  13  13       62.06       54.38     19.74 o 
  -4  13  13       91.74      101.15     18.94 o 
  -3  13  13        5.99       37.80     21.98 o 
  -2  13  13        2.45       13.83     24.70 o 
  -1  13  13        1.65        0.57     16.49 o 
   0  13  13       30.39       42.82     16.81 o 
   1  13  13       76.77      105.44     18.16 o 
   2  13  13       12.81      -11.81     29.01 o 
   3  13  13       41.04       -3.78     29.22 o 
  -6  14  13       96.81       56.49     25.98 o 
  -5  14  13        7.21        7.55     19.76 o 
  -4  14  13     1660.23     1759.68     32.27 o 
  -3  14  13       65.52       59.06     17.80 o 
  -2  14  13        1.25       -3.06     16.69 o 
  -1  14  13       39.27       34.15     16.63 o 
   0  14  13     1942.84     2087.34     33.88 o 
   1  14  13      231.66      240.16     20.19 o 
   2  14  13       58.35       25.21     30.18 o 
   3  14  13        7.79        6.10     31.18 o 
  -6  15  13       63.86       37.35     26.46 o 
  -5  15  13       59.22       41.73     19.79 o 
  -4  15  13      124.24      147.26     19.65 o 
  -3  15  13       15.07        1.83     22.18 o 
  -2  15  13        0.05       13.07     17.07 o 
  -1  15  13        3.62       27.89     16.31 o 
   0  15  13      338.36      411.97     21.03 o 
   1  15  13        4.06      -17.88     17.88 o 
   2  15  13        1.74      -10.57     30.69 o 
   3  15  13      206.53      256.21     43.58 o 
  -5  16  13      570.66      650.91     25.04 o 
  -4  16  13      403.01      413.44     22.70 o 
  -3  16  13        5.21      -12.08     18.06 o 
  -2  16  13     1786.89     1872.83     52.80 o 
  -1  16  13      459.56      504.48     23.53 o 
   0  16  13      181.40      201.82     19.87 o 
   1  16  13       22.59       41.70     18.63 o 
   2  16  13      500.35      566.45     73.13 o 
  -5  17  13      183.61      236.01     26.82 o 
  -4  17  13        6.11       15.49     24.16 o 
  -3  17  13       11.64       65.32     18.68 o 
  -2  17  13        7.48       48.32     16.14 o 
  -1  17  13       25.23       34.81     16.12 o 
   0  17  13       13.75        7.39     18.77 o 
   1  17  13      181.61      169.86     20.47 o 
   2  17  13       61.14      109.51     55.95 o 
  -5  18  13       36.94       55.58     21.93 o 
  -4  18  13      431.63      448.68     22.59 o 
  -3  18  13     1266.18     1277.03     31.04 o 
  -2  18  13      803.49      825.85     25.44 o 
  -1  18  13      275.20      304.98     18.44 o 
   0  18  13      556.41      626.86     30.44 o 
   1  18  13      368.43      332.30     22.66 o 
   2  18  13       83.48      105.29     32.72 o 
  -4  19  13        1.00       44.09     21.06 o 
  -3  19  13      126.52      121.40     20.56 o 
  -2  19  13       94.76      105.61     18.15 o 
  -1  19  13      139.43      173.59     17.62 o 
   0  19  13       21.45       16.08     22.10 o 
   1  19  13       10.84       -5.05     20.65 o 
  -4  20  13        7.12       -0.05     20.31 o 
  -3  20  13      123.27      128.40     21.68 o 
  -2  20  13      163.01      200.06     18.43 o 
  -1  20  13      431.78      528.58     20.69 o 
   0  20  13       45.15       47.62     21.12 o 
   1  20  13       36.26       54.95     21.56 o 
  -3  21  13        4.92       -6.95     21.85 o 
  -2  21  13       13.55        0.14     18.51 o 
  -1  21  13       43.90       33.03     18.09 o 
   0  21  13      157.49      217.76     19.13 o 
  -2  22  13      223.23      204.81     19.95 o 
  -1  22  13       12.47        9.80     18.05 o 
  -7   0  14       69.73       86.44     27.98 o 
  -6   0  14       13.03       43.00     26.81 o 
  -5   0  14      281.90      336.61     27.45 o 
  -4   0  14     2123.82     2163.65     45.75 o 
  -3   0  14      152.06      137.24     20.39 o 
  -2   0  14      320.52      371.05     21.82 o 
  -1   0  14      187.21      245.86     22.38 o 
   0   0  14      204.67      214.82     30.19 o 
  -7   1  14        2.47       -0.51     19.90 o 
  -6   1  14       36.90       51.19     17.66 o 
  -5   1  14       48.90       36.05     16.54 o 
  -4   1  14      416.31      465.13     18.44 o 
  -3   1  14       39.02       41.60     14.49 o 
  -2   1  14      236.13      257.98     15.42 o 
  -1   1  14      166.74      177.00     18.27 o 
   0   1  14      132.45      167.18     15.58 o 
  -7   2  14       22.53       16.75     19.72 o 
  -6   2  14      778.88      765.91     25.98 o 
  -5   2  14      182.28      157.98     17.11 o 
  -4   2  14      104.11      125.62     19.80 o 
  -3   2  14       70.69       81.43     15.20 o 
  -2   2  14      675.43      650.41     17.89 o 
  -1   2  14      183.41      154.59     14.65 o 
   0   2  14      465.74      512.66     17.14 o 
  -7   3  14        4.14      -28.59     28.59 o 
  -6   3  14      152.03      185.07     25.87 o 
  -5   3  14       30.65       36.54     16.65 o 
  -4   3  14      142.72      155.27     16.36 o 
  -3   3  14      280.77      329.98     14.58 o 
  -2   3  14       16.24       40.14     12.28 o 
  -1   3  14      336.53      330.62     15.50 o 
   0   3  14      365.76      370.52     17.09 o 
  -6   4  14      175.13      124.86     25.62 o 
  -5   4  14       23.58      -18.79     22.92 o 
  -4   4  14       96.11       96.89     13.45 o 
  -3   4  14      551.63      595.20     15.92 o 
  -2   4  14      148.72      166.06     12.50 o 
  -1   4  14      174.92      219.74     13.21 o 
   0   4  14      245.44      213.95     21.37 o 
  -6   5  14      103.64      117.84     25.71 o 
  -5   5  14       86.25      102.82     18.52 o 
  -4   5  14       27.74       19.72     16.90 o 
  -3   5  14      472.63      549.76     15.96 o 
  -2   5  14      547.09      565.01     17.47 o 
  -1   5  14        0.74       14.28     12.04 o 
   0   5  14        8.98       31.18     17.31 o 
  -6   6  14       24.37       49.27     25.26 o 
  -5   6  14      597.02      610.16     22.30 o 
  -4   6  14       98.03      116.18     18.04 o 
  -3   6  14       11.75       29.26     12.54 o 
  -2   6  14      224.42      179.61     13.52 o 
  -1   6  14       82.96       72.42     12.31 o 
   0   6  14      355.13      398.52     18.62 o 
  -6   7  14      343.84      328.70     29.59 o 
  -5   7  14      869.18      937.76     25.14 o 
  -4   7  14      366.21      423.77     20.78 o 
  -3   7  14        6.05        2.50     16.15 o 
  -2   7  14        0.39        3.33     12.85 o 
  -1   7  14      276.57      304.78     13.56 o 
   0   7  14      631.81      655.97     21.57 o 
   1   7  14        1.39       -9.33     27.39 o 
  -6   8  14        3.15       27.11     25.94 o 
  -5   8  14      117.21      188.95     20.31 o 
  -4   8  14      421.50      378.20     20.04 o 
  -3   8  14      213.65      204.33     23.29 o 
  -2   8  14      231.43      256.57     13.70 o 
  -1   8  14       74.75       99.58     12.97 o 
   0   8  14       58.49       38.39     16.63 o 
   1   8  14       69.06       60.33     43.26 o 
  -6   9  14      180.61      160.06     26.99 o 
  -5   9  14       90.52       64.99     18.83 o 
  -4   9  14        0.92       -9.92     19.56 o 
  -3   9  14      537.53      608.06     21.61 o 
  -2   9  14      288.35      313.82     14.78 o 
  -1   9  14        3.13       32.22     12.81 o 
   0   9  14        0.70      -11.73     16.00 o 
   1   9  14      235.82      266.24     33.68 o 
  -6  10  14      549.98      587.11     39.00 o 
  -5  10  14       45.20       54.46     19.97 o 
  -4  10  14      151.19      171.99     19.85 o 
  -3  10  14       59.44       98.97     20.06 o 
  -2  10  14      182.94      180.69     18.60 o 
  -1  10  14      145.10      134.70     13.72 o 
   0  10  14      140.15      119.27     18.12 o 
   1  10  14      447.49      436.95     31.64 o 
   2  10  14       91.80      107.61     28.12 o 
  -6  11  14       70.36       61.29     40.12 o 
  -5  11  14       95.51      117.15     21.69 o 
  -4  11  14      426.66      449.83     22.26 o 
  -3  11  14      123.89      111.44     19.13 o 
  -2  11  14        5.57       11.26     17.36 o 
  -1  11  14      667.96      709.54     23.06 o 
   0  11  14       65.82       62.08     18.15 o 
   1  11  14        1.03       41.19     27.52 o 
   2  11  14       15.65      -11.86     29.87 o 
  -5  12  14        3.04       17.61     19.55 o 
  -4  12  14      165.16      163.93     19.72 o 
  -3  12  14       31.95        3.06     20.21 o 
  -2  12  14       81.51       89.33     18.56 o 
  -1  12  14      195.05      237.73     19.21 o 
   0  12  14      123.03      104.57     23.55 o 
   1  12  14        0.50      -26.97     26.97 o 
   2  12  14       58.71      106.69     31.85 o 
  -5  13  14       36.97       -9.83     20.11 o 
  -4  13  14       35.12       26.65     20.30 o 
  -3  13  14      452.79      434.12     22.20 o 
  -2  13  14      173.98      184.11     19.44 o 
  -1  13  14       68.15       56.35     18.22 o 
   0  13  14       58.89       25.76     18.71 o 
   1  13  14      397.68      412.70     33.09 o 
   2  13  14       73.67       69.15     32.22 o 
  -5  14  14        0.29        0.23     20.87 o 
  -4  14  14        3.20      -18.64     19.54 o 
  -3  14  14       42.85       28.46     20.60 o 
  -2  14  14       73.82      107.69     19.58 o 
  -1  14  14       11.43      -11.00     17.84 o 
   0  14  14      179.00      198.31     23.65 o 
   1  14  14       51.70       66.96     30.75 o 
   2  14  14       17.33       -5.89     30.66 o 
  -5  15  14      296.74      297.56     23.04 o 
  -4  15  14       59.27       63.59     20.27 o 
  -3  15  14        4.28       -8.42     19.23 o 
  -2  15  14       97.67       77.03     19.25 o 
  -1  15  14      182.60      168.65     20.00 o 
   0  15  14      324.88      336.70     24.25 o 
   1  15  14      360.68      444.30     36.97 o 
   2  15  14       10.67       23.47     30.70 o 
  -4  16  14        0.80      -13.41     19.56 o 
  -3  16  14       28.93       30.48     20.35 o 
  -2  16  14       20.41       38.46     26.25 o 
  -1  16  14       24.92       29.07     19.74 o 
   0  16  14       10.67      -15.22     19.46 o 
   1  16  14       13.78       25.59     30.82 o 
  -4  17  14        7.75       19.59     24.55 o 
  -3  17  14       35.58       39.14     19.56 o 
  -2  17  14      297.52      302.99     27.68 o 
  -1  17  14      209.94      220.51     20.88 o 
   0  17  14       28.57        0.13     23.91 o 
   1  17  14       76.06       93.36     34.55 o 
  -4  18  14       24.67        9.87     33.92 o 
  -3  18  14       14.88       24.22     20.87 o 
  -2  18  14       54.70       62.77     20.14 o 
  -1  18  14       14.27      -19.53     19.53 o 
   0  18  14        1.53      -20.72     20.72 o 
  -3  19  14      423.42      475.58     27.38 o 
  -2  19  14       14.27       17.12     21.03 o 
  -1  19  14      107.36       79.03     21.63 o 
   0  19  14       35.88        8.09     21.02 o 
  -2  20  14       11.66       12.16     52.10 o 
  -6   1  15      213.20      233.72     20.09 o 
  -5   1  15        9.11       10.45     17.67 o 
  -4   1  15      357.29      370.00     18.79 o 
  -3   1  15       75.43       95.62     15.93 o 
  -2   1  15      316.01      321.97     17.08 o 
  -1   1  15       33.02       22.86     15.22 o 
  -6   2  15       28.38        6.36     18.80 o 
  -5   2  15      178.21      214.74     18.88 o 
  -4   2  15      278.06      310.64     19.46 o 
  -3   2  15       47.91       53.50     15.58 o 
  -2   2  15        4.23      -14.53     14.53 o 
  -1   2  15       89.54       95.92     15.37 o 
   0   2  15       18.82        9.51     22.15 o 
  -6   3  15      242.67      259.09     21.02 o 
  -5   3  15      356.35      345.87     20.41 o 
  -4   3  15      142.97      135.03     17.96 o 
  -3   3  15      111.00      114.77     16.30 o 
  -2   3  15       82.75       81.63     15.23 o 
  -1   3  15      138.97      167.47     15.15 o 
   0   3  15      232.64      235.40     23.87 o 
  -6   4  15       96.83      106.55     19.51 o 
  -5   4  15        6.77       10.16     17.49 o 
  -4   4  15       69.34       60.99     17.44 o 
  -3   4  15       81.72       93.67     16.19 o 
  -2   4  15       11.09       21.70     14.29 o 
  -1   4  15        0.51      -13.31     14.29 o 
   0   4  15       19.82       -3.23     21.86 o 
  -6   5  15       80.41      101.80     27.47 o 
  -5   5  15       90.41       77.32     21.43 o 
  -4   5  15       48.82       36.41     14.55 o 
  -3   5  15      282.87      320.11     15.77 o 
  -2   5  15      418.93      432.89     15.58 o 
  -1   5  15      255.23      297.91     14.39 o 
   0   5  15       48.77       34.34     24.39 o 
  -6   6  15        6.95       14.73     26.63 o 
  -5   6  15        4.00      -34.11     38.38 o 
  -4   6  15       19.92       38.46     14.63 o 
  -3   6  15       60.56       68.11     14.15 o 
  -2   6  15      175.21      220.49     14.58 o 
  -1   6  15       85.68      124.02     13.71 o 
   0   6  15        1.95      -21.91     21.91 o 
  -6   7  15        7.02       -9.92     44.70 o 
  -5   7  15       79.27       82.99     26.23 o 
  -4   7  15      356.06      373.30     20.92 o 
  -3   7  15       21.05       23.97     14.19 o 
  -2   7  15      157.47      152.12     14.06 o 
  -1   7  15      322.92      345.91     15.00 o 
   0   7  15      148.29      133.80     18.28 o 
  -5   8  15       63.21       31.47     41.80 o 
  -4   8  15       83.65      108.33     25.16 o 
  -3   8  15      207.85      274.73     15.81 o 
  -2   8  15       12.73        4.24     14.10 o 
  -1   8  15       22.84       -8.77     19.23 o 
   0   8  15      176.15      175.56     20.42 o 
  -5   9  15        6.39       -0.91     26.15 o 
  -4   9  15       43.59       71.11     19.83 o 
  -3   9  15      237.37      263.58     15.65 o 
  -2   9  15      158.14      170.21     14.87 o 
  -1   9  15        1.39        9.47     18.31 o 
   0   9  15       95.15       81.08     18.48 o 
   1   9  15       60.00       79.29     28.58 o 
  -5  10  15      222.31      247.26     22.29 o 
  -4  10  15       26.54      -19.56     19.56 o 
  -3  10  15       34.27       37.30     18.28 o 
  -2  10  15      195.30      253.24     16.12 o 
  -1  10  15      341.37      353.19     20.59 o 
   0  10  15        9.32        6.95     18.35 o 
   1  10  15       37.85       66.44     31.86 o 
  -5  11  15      177.34      166.10     22.57 o 
  -4  11  15      124.38      153.88     23.14 o 
  -3  11  15        6.08       10.64     20.80 o 
  -2  11  15       11.36        2.70     17.63 o 
  -1  11  15      111.76       90.01     19.85 o 
   0  11  15       48.19       24.15     19.46 o 
   1  11  15       41.65       63.59     52.07 o 
  -5  12  15       97.53       72.39     27.36 o 
  -4  12  15      151.74      169.33     22.13 o 
  -3  12  15      320.92      382.31     22.54 o 
  -2  12  15        2.60      -14.58     14.58 o 
  -1  12  15       97.80       78.47     20.02 o 
   0  12  15      320.05      337.07     22.05 o 
   1  12  15      185.67      196.07     31.92 o 
  -4  13  15       31.23       23.34     21.50 o 
  -3  13  15      140.83      142.09     20.70 o 
  -2  13  15       95.85       90.77     26.04 o 
  -1  13  15       29.42       48.82     19.30 o 
   0  13  15        0.20       -0.06     20.00 o 
   1  13  15       47.67       49.83     50.05 o 
  -4  14  15        4.16        0.85     21.84 o 
  -3  14  15       40.71       19.76     20.05 o 
  -2  14  15      187.03      238.92     21.81 o 
  -1  14  15      237.15      259.99     23.58 o 
   0  14  15       32.76       34.66     21.19 o 
   1  14  15       34.08       63.61     33.72 o 
  -4  15  15       38.48       23.80     25.25 o 
  -3  15  15        1.20       -9.91     22.75 o 
  -2  15  15       10.70       -3.09     20.38 o 
  -1  15  15       57.34       -2.93     23.69 o 
   0  15  15       59.12       35.43     22.35 o 
  -3  16  15      354.37      417.68     23.98 o 
  -2  16  15        7.39      -20.81     23.07 o 
  -1  16  15        4.46      -11.12     20.52 o 
   0  16  15       64.98       95.70     22.17 o 
  -2  17  15       20.09      -16.78     30.45 o 
  -1  17  15       17.27       -5.78     21.01 o 
  -5   0  16      188.18      169.14     31.79 o 
  -4   0  16       10.69       26.86     25.51 o 
  -3   0  16       35.18       56.92     24.22 o 
  -2   0  16      203.06      196.27     25.94 o 
  -1   0  16      153.66      109.11     23.92 o 
  -5   1  16        0.52        0.61     18.30 o 
  -4   1  16       36.64       37.17     17.55 o 
  -3   1  16        1.88       34.76     16.58 o 
  -2   1  16       89.22      109.63     16.58 o 
  -1   1  16       21.17       22.34     16.35 o 
  -5   2  16       55.78       52.75     18.66 o 
  -4   2  16      140.07      147.94     19.92 o 
  -3   2  16      393.36      400.31     19.03 o 
  -2   2  16        8.36       -8.96     15.82 o 
  -1   2  16       98.48       80.26     16.63 o 
  -5   3  16        0.49       -8.91     24.80 o 
  -4   3  16        2.55        0.65     17.78 o 
  -3   3  16       61.14       86.23     16.67 o 
  -2   3  16      174.85      185.48     17.68 o 
  -1   3  16       15.27       12.20     18.40 o 
  -5   4  16      693.86      791.20     33.63 o 
  -4   4  16        9.42      -17.43     18.35 o 
  -3   4  16      155.80      185.76     18.20 o 
  -2   4  16      113.67      108.17     18.10 o 
  -1   4  16      793.99      828.22     46.57 o 
  -5   5  16        0.89        5.36     18.91 o 
  -4   5  16       90.93      101.13     18.70 o 
  -3   5  16        7.60       36.09     17.73 o 
  -2   5  16       21.30        7.87     16.41 o 
  -1   5  16      253.46      249.79     26.42 o 
  -5   6  16       44.40       47.46     19.20 o 
  -4   6  16      101.94       84.84     16.39 o 
  -3   6  16      537.20      547.64     18.33 o 
  -2   6  16       52.73       57.01     14.95 o 
  -1   6  16       35.17      -14.30     24.55 o 
  -5   7  16        0.05        4.16     34.46 o 
  -4   7  16       56.18       26.92     15.90 o 
  -3   7  16      117.28      159.00     15.73 o 
  -2   7  16        9.02        8.45     14.82 o 
  -1   7  16      261.10      283.83     21.99 o 
  -4   8  16        0.70       -8.84     16.18 o 
  -3   8  16        7.74        8.74     15.25 o 
  -2   8  16      135.12      121.38     15.51 o 
  -1   8  16       78.78       62.77     19.85 o 
  -4   9  16       13.68       22.99     16.15 o 
  -3   9  16       84.51      100.98     16.28 o 
  -2   9  16       26.22       14.26     14.62 o 
  -1   9  16        1.97      -16.96     19.47 o 
   0   9  16      255.84      300.35     36.09 o 
  -4  10  16       95.92       87.77     22.44 o 
  -3  10  16        4.09        5.62     15.63 o 
  -2  10  16       47.96       41.77     19.96 o 
  -1  10  16       28.99       20.07     20.84 o 
   0  10  16       40.19        9.85     34.26 o 
  -4  11  16       25.79       83.28     47.93 o 
  -3  11  16        1.45       23.52     15.53 o 
  -2  11  16      538.76      594.79     24.70 o 
  -1  11  16       22.52       12.27     20.23 o 
   0  11  16       34.71       56.53     31.37 o 
  -3  12  16       15.11       27.15     16.06 o 
  -2  12  16        3.58       -9.05     20.01 o 
  -1  12  16       37.82       29.02     20.42 o 
  -2  13  16       67.07       71.97     22.16 o 
  -1  13  16      107.75      109.48     21.59 o 
  -4   1  17      142.74      132.96     19.09 o 
  -3   1  17        2.97      -18.12     18.12 o 
  -2   1  17      699.44      754.78     23.56 o 
  -4   2  17       38.00       20.87     20.23 o 
  -3   2  17       64.20       55.28     18.64 o 
  -2   2  17        5.77       -7.74     17.54 o 
  -3   3  17      102.23       98.32     18.74 o 
  -2   3  17       11.11      -18.10     18.10 o 
  -3   4  17        3.96      -14.49     18.03 o 
  -2   4  17      142.91      116.25     18.60 o 
  -3   5  17        1.11       -9.77     18.21 o 
  -2   5  17       11.72        5.12     17.34 o 
  -1   5  17       32.50       -0.24     46.93 o 
  -3   6  17       50.18       33.85     19.54 o 
  -2   6  17        8.70        1.57     26.70 o 
  -1   6  17      110.25       80.31     25.91 o 
  -3   7  17       12.85       29.25     18.12 o 
  -2   7  17      298.30      317.67     28.83 o 
  -1   7  17        6.24      -31.13     31.13 o 
  -2   8  17      147.49      183.55     23.26 o 
                                                 
